# Supplementary material for: Atlantic Salmon (Salmo salar) Transfer to Seawater by Gradual Salinity Changes Exhibited an Increase in The Intestinal Microbial Abundance and Richness
Source: Microorganisms. 2022 Dec 27;11(1):76. doi: 10.3390/microorganisms11010076 (PMC9865641; doi:10.3390/microorganisms11010076)
Supplement: Supplementary file 1 [file microorganisms-11-00076-s001.zip]

Archive with 6 entries (6 files):
- SuppInfo_Figures.pdf
- SuppInfo_Table_S1.pdf
- SuppInfo_Table_S2.xlsx
- SuppInfo_Table_S3.pdf
- SuppInfo_Table_S4.pdf
- SuppInfo_Table_S5.xlsx
