# Supplementary material for: Atlantic Salmon (Salmo salar) Transfer to Seawater by Gradual Salinity Changes Exhibited an Increase in The Intestinal Microbial Abundance and Richness
Source: Microorganisms. 2022 Dec 27;11(1):76. doi: 10.3390/microorganisms11010076 (PMC9865641; doi:10.3390/microorganisms11010076)
Supplement: Supplementary file 1 [file microorganisms-11-00076-s001.zip › SuppInfo_Table_S2.xlsx]

## Sheet: Hoja1
Table S2. Complete NanoCLUST classification cluster. FW: Fresh water previous treatment group, GSC: gradual salinity change at 10 PSU, 20 PSU and 32 PSU groups; 32PSU-SS Salinity shock at 32-PSU group; 32PSU-FD: Salinity shock at 32 PSU group previously feeding with a functional diet.
NanoClust_clasification	cluster name	Treatment	Frequency	per_ident	Relative_Abundance	Phylum	Class	Order	Family	Genus
Thermosipho melanesiensis	ad2e8cf0-37cb-402e-aec3-4f1415434e49	32PSU-FD	16	100	0.780107	Thermotogae	Thermotogae	Thermotogales	Fervidobacteriaceae	Thermosipho
Cutibacterium acnes	ce26eab7-3fa3-46c5-ad67-a63aee4ced44	20PSU-GSC	76	99.862	0.21394	Actinobacteria	Actinomycetia	Propionibacteriales	Propionibacteriaceae	Cutibacterium
Streptococcus thermophilus	054600d4-484a-4c75-ae36-ca7cf60259f8	FW	31	99.8	0.641291	Firmicutes	Bacilli	Lactobacillales	Streptococcaceae	Streptococcus
Alistipes putredinis	fb1f16e6-199c-4046-9cee-9b1675170801	20PSU-GSC	117	99.797	0.329355	Bacteroidetes	Bacteroidia	Bacteroidales	Rikenellaceae	Alistipes
Microbacterium ginsengisoli	cbc115e8-1be1-4e88-a269-4f093f9e562b	10PSU-GSC	106	99.794	0.343765	Actinobacteria	Actinomycetia	Micrococcales	Microbacteriaceae	Microbacterium
Bacillus cereus	1258ecda-1242-4d23-94d0-99d96bab1974	32PSU-FD	46	99.755	2.24281	Firmicutes	Bacilli	Bacillales	Bacillaceae	Bacillus
Cutibacterium acnes	6a38c947-0a35-47fe-b0cb-f53e7807d5aa	10PSU-GSC	101	99.73	0.32755	Actinobacteria	Actinomycetia	Propionibacteriales	Propionibacteriaceae	Cutibacterium
Aeromonas media	a85780f9-32e9-4ceb-a122-7c1bb8f32bb2	10PSU-GSC	59	99.718	0.191341	Proteobacteria	Gammaproteobacteria	Aeromonadales	Aeromonadaceae	Aeromonas
Micrococcus luteus	94fd6dfd-5231-4e33-b350-2ddcf1e58b0d	32PSU-GSC	52	99.661	0.929567	Actinobacteria	Actinomycetia	Micrococcales	Micrococaceae	Micrococcus
Undibacterium aquatile	c3ff8510-ca70-48aa-a616-9ea342fc9559	10PSU-GSC	53	99.653	0.171883	Proteobacteria	Betaproteobacteria	Burkholderiales	Oxalobacteraceae	Undibacterium
Staphylococcus aureus	abd39748-5959-4760-aaaa-fd553d51b65b	20PSU-GSC	165	99.602	0.464475	Firmicutes	Bacilli	Bacillales	Staphylococcaceae	Staphylococcus
Shigella flexneri	c4a10d4f-8c14-4280-9a66-271248c0cb1a	20PSU-GSC	27	99.597	0.076005	Proteobacteria	Gammaproteobacteria	Enterobacterales	Enterobacteriaceae	Escherichia-Shigella
Shigella flexneri	2baf7205-ec4b-4308-b27e-4b5748e167ef	20PSU-GSC	157	99.594	0.441955	Proteobacteria	Gammaproteobacteria	Enterobacterales	Enterobacteriaceae	Escherichia-Shigella
Uruburuella suis	cb120a87-7601-4f29-9f85-1324a2a4ce09	10PSU-GSC	67	99.591	0.217286	Proteobacteria	Betaproteobacteria	Neisseriales	Neisseriaceae	Uruburuella
Lactococcus chungangensis	adaa52c3-f4be-4cb0-b3f2-b68b17a289b9	10PSU-GSC	53	99.588	0.171883	Firmicutes	Bacilli	Lactobacillales	Streptococcaceae	Lactococcus
Microbacterium ginsengisoli	03793fc0-83d9-4daa-b2bf-0868e9a84479	FW	25	99.588	0.51717	Actinobacteria	Actinomycetia	Micrococcales	Microbacteriaceae	Microbacterium
Rhizobium zeae	cb183016-537d-45b7-a91c-d63aee93cd01	FW	14	99.582	0.289615	Proteobacteria	Alphaproteobacteria	Hyphomicrobiales	Rhizobiaceae	Rhizobium
Arcobacter venerupis	09955852-38bf-4a49-bd89-212b2e699e79	10PSU-GSC	306	99.572	0.992379	Proteobacteria	Epsilonproteobacteria	Campylobacterales	Arcobacteraceae	Arcobacter
Aeromonas media	4bdaf6c8-57b1-4ab5-b374-fb79d7563d05	20PSU-GSC	63	99.533	0.177345	Proteobacteria	Gammaproteobacteria	Aeromonadales	Aeromonadaceae	Aeromonas
Escherichia fergusonii	eb73fb1a-cf2b-4977-a456-5f44f0bda2ff	20PSU-GSC	117	99.531	0.329355	Proteobacteria	Gammaproteobacteria	Enterobacterales	Enterobacteriaceae	Escherichia-Shigella
[Eubacterium] rectale	c638cbd0-60a9-4175-a059-5f6c9ec29bfa	10PSU-GSC	148	99.53	0.479974	Firmicutes	Clostridia	Eubacteriales	Lachnospiraceae	[Eubacterium]
Ligilactobacillus animalis	d2770b43-c149-4afc-b87b-53f78dcb6819	20PSU-GSC	33	99.53	0.0928949	Firmicutes	Bacilli	Lactobacillales	Lactobacillaceae	Ligilactobacillus
Janthinobacterium lividum	18d72d4f-ff11-49f9-a1a4-18212d479144	20PSU-GSC	22	99.528	0.06193	Proteobacteria	Gammaproteobacteria	Burkholderiales	Oxalobacteraceae	Janthinobacterium
Cloacibacterium caeni	e4932893-75f3-4356-b342-efb6e9c2c16e	10PSU-GSC	185	99.517	0.599968	Bacteroidetes	Flavobacteriia	Flavobacteriales	Weeksellaceae	Cloacibacterium
Streptococcus thermophilus	024ca186-1f17-435f-9b9b-44a37b1c6f3a	20PSU-GSC	63	99.505	0.177345	Firmicutes	Bacilli	Lactobacillales	Streptococcaceae	Streptococcus
Sphingobium yanoikuyae	db411f34-3bd8-4f7f-b4f9-b168b9421d64	32PSU-GSC	40	99.504	0.715052	Proteobacteria	Alphaproteobacteria	Sphingomonadales	Sphingomonadaceae	Sphingobium
Escherichia fergusonii	f367dc38-f007-42b3-9690-cd6626b458db	20PSU-GSC	98	99.466	0.27587	Proteobacteria	Gammaproteobacteria	Enterobacterales	Enterobacteriaceae	Escherichia-Shigella
Acinetobacter johnsonii	c23a015a-6d56-43cf-b861-0d363553fbbc	10PSU-GSC	47	99.464	0.152424	Proteobacteria	Gammaproteobacteria	Moraxellales	Moraxellaceae	Acinetobacter
Janthinobacterium rivuli	895f928f-cc61-4ba2-ab0a-4f7feb94a2ac	10PSU-GSC	51	99.462	0.165396	Proteobacteria	Gammaproteobacteria	Burkholderiales	Oxalobacteraceae	Janthinobacterium
Pseudomonas libanensis	d7fb9564-6510-4af0-abcf-5388c859e0a7	10PSU-GSC	51	99.462	0.165396	Proteobacteria	Gammaproteobacteria	Pseudomonadales	Pseudomonadaceae	Pseudomonas
Shigella flexneri	81600d24-3d0a-46a4-9a43-9b6909531987	10PSU-GSC	965	99.46	3.12956	Proteobacteria	Gammaproteobacteria	Enterobacterales	Enterobacteriaceae	Escherichia-Shigella
Lactococcus raffinolactis	3a1973f9-d369-48af-b0d0-ad020a94d213	20PSU-GSC	55	99.457	0.154825	Firmicutes	Bacilli	Lactobacillales	Streptococcaceae	Lactococcus
Simplicispira metamorpha	fb656ff3-4412-409e-b8b5-eba404728dc3	10PSU-GSC	50	99.452	0.162153	Proteobacteria	Betaproteobacteria	Burkholderiales	Comamonadaceae	Simplicispira
Lactococcus chungangensis	21e3360b-24fc-43b1-a28a-47c91bcf844d	10PSU-GSC	49	99.451	0.15891	Firmicutes	Bacilli	Lactobacillales	Streptococcaceae	Lactococcus
Bradyrhizobium rifense	94470be1-2610-4943-94f6-fba4b6419c1f	10PSU-GSC	113	99.445	0.366467	Proteobacteria	Alphaproteobacteria	Hyphomicrobiales	Bradyrhizobiaceae	Bradyrhizobium
Cloacibacterium normanense	9a158efa-f247-4815-95a5-05ba9d7fe3fa	20PSU-GSC	98	99.445	0.27587	Bacteroidetes	Flavobacteriia	Flavobacteriales	Weeksellaceae	Cloacibacterium
Ralstonia insidiosa	de926c35-9f4d-4dc9-8da3-275e91add51f	32PSU-FD	389	99.443	18.9664	Proteobacteria	Betaproteobacteria	Burkholderiales	Burkholderiaceae	Ralstonia
Shinella curvata	177e6d7c-e8ab-418e-89a6-b556603c907a	10PSU-GSC	46	99.437	0.149181	Proteobacteria	Alphaproteobacteria	Hyphomicrobiales	Rhizobiaceae	Shinella
Rhizobium zeae	c7e1132b-868b-4bdb-a473-12b726e5e9c0	10PSU-GSC	96	99.432	0.311335	Proteobacteria	Alphaproteobacteria	Hyphomicrobiales	Rhizobiaceae	Rhizobium
Acinetobacter johnsonii	b5ff926f-53f3-43ef-98fc-a8caa98012bd	10PSU-GSC	43	99.397	0.139452	Proteobacteria	Gammaproteobacteria	Moraxellales	Moraxellaceae	Acinetobacter
Acinetobacter johnsonii	e31cebbf-5faf-43cd-aa5e-2d970adb830c	FW	1273	99.394	26.3343	Proteobacteria	Gammaproteobacteria	Moraxellales	Moraxellaceae	Acinetobacter
Pseudomonas cedrina	df46a121-012b-4822-b5f3-f1dc88f6d5cd	32PSU-FD	158	99.394	7.70356	Proteobacteria	Gammaproteobacteria	Pseudomonadales	Pseudomonadaceae	Pseudomonas
Acidovorax temperans	01dc736c-49c9-432a-838a-76c705874e66	20PSU-GSC	21	99.392	0.059115	Proteobacteria	Betaproteobacteria	Burkholderiales	Comamonadaceae	Acidovorax
Bacteroides caccae	35e550e9-990e-4b7d-a3d9-229444685b07	10PSU-GSC	67	99.389	0.217286	Bacteroidetes	Bacteroidia	Bacteroidales	Bacteroidaceae	Bacteroides
Acinetobacter johnsonii	efd0ac9a-4cef-4029-afea-31c712889d4b	10PSU-GSC	73	99.388	0.236744	Proteobacteria	Gammaproteobacteria	Moraxellales	Moraxellaceae	Acinetobacter
Pseudomonas brenneri	262e96c2-1ff7-47e5-9a6d-1eb20b63144c	10PSU-GSC	778	99.387	2.52311	Proteobacteria	Gammaproteobacteria	Pseudomonadales	Pseudomonadaceae	Pseudomonas
Anaerosinus glycerini	65c7d871-1ff7-4d2e-b2f1-fc1fc8fb9251	20PSU-GSC	70	99.386	0.19705	Firmicutes	Negativicutes	Selenomonadales	Sporomusaceae	Anaerosinus
Bacteroides uniformis	941d94ab-98b9-4e3a-87ac-a32726036510	20PSU-GSC	45	99.385	0.126675	Bacteroidetes	Bacteroidia	Bacteroidales	Bacteroidaceae	Bacteroides
Aliarcobacter cryaerophilus	e9f48734-362b-4fb7-8d06-daf9ba6d096e	10PSU-GSC	74	99.377	0.239987	Proteobacteria	Epsilonproteobacteria	Campylobacterales	Arcobacteraceae	Aliarcobacter
Alistipes putredinis	0dcf8d5f-6d1e-45b5-b8fb-72c2f6abc8b6	10PSU-GSC	27	99.364	0.0875628	Bacteroidetes	Bacteroidia	Bacteroidales	Rikenellaceae	Alistipes
Phascolarctobacterium faecium	27eb9122-ce43-4c47-9755-970047fef7ba	20PSU-GSC	29	99.337	0.081635	Firmicutes	Negativicutes	Acidaminococcales	Acidaminococcaceae	Phascolarctobacterium
Phocaeicola dorei	6e4d9ca9-2b2f-4a3e-bc77-b0e96495e3b8	10PSU-GSC	58	99.327	0.188098	Bacteroidetes	Bacteroidia	Bacteroidales	Bacteroidaceae	Phocaeicola
Pseudomonas migulae	33b1855e-349a-4bb2-b1b4-51d07f783440	32PSU-GSC	20	99.327	0.357526	Proteobacteria	Gammaproteobacteria	Pseudomonadales	Pseudomonadaceae	Pseudomonas
Arcobacter suis CECT 7833	4b06639c-17db-497c-b879-7800b747e166	10PSU-GSC	60	99.311	0.194584	Proteobacteria	Epsilonproteobacteria	Campylobacterales	Arcobacteraceae	Arcobacter
Flavobacterium cheniae	40fa59d3-5823-44e7-b3e0-8db54bf5223b	10PSU-GSC	84	99.305	0.272418	Bacteroidetes	Flavobacteriia	Flavobacteriales	Flavobacteriaceae	Flavobacterium
Phascolarctobacterium faecium	9dd72a74-f80d-410f-a3d0-ebdc763429c2	20PSU-GSC	35	99.27	0.0985249	Firmicutes	Negativicutes	Acidaminococcales	Acidaminococcaceae	Phascolarctobacterium
Shigella flexneri	b0616891-97b8-4b16-801d-067114fa1300	FW	43	99.26	0.889532	Proteobacteria	Gammaproteobacteria	Enterobacterales	Enterobacteriaceae	Escherichia-Shigella
Acinetobacter johnsonii	ff4af616-a03f-47cb-a41a-49324557db07	32PSU-SS	166	99.259	6.12772	Proteobacteria	Gammaproteobacteria	Moraxellales	Moraxellaceae	Acinetobacter
Moraxella osloensis	c6dce9aa-c012-4640-89ae-4615dd148e89	32PSU-GSC	12	99.256	0.214516	Proteobacteria	Gammaproteobacteria	Moraxellales	Moraxellaceae	Moraxella
Escherichia fergusonii ATCC 35469	6d9ae5c5-6a37-4fd7-bb54-26a8c92823b7	20PSU-GSC	183	99.254	0.515145	Proteobacteria	Gammaproteobacteria	Enterobacterales	Enterobacteriaceae	Escherichia-Shigella
Dechloromonas hortensis	4d69d6b6-a124-43da-a4f9-03a56d5406a5	10PSU-GSC	35	99.249	0.113507	Proteobacteria	Betaproteobacteria	Rhodocyclales	Azonexaceae	Dechloromonas
Paraburkholderia fungorum	c5d930f8-ef04-453d-a89d-c4aacf9079d5	32PSU-FD	11	99.245	0.536324	Proteobacteria	Betaproteobacteria	Burkholderiales	Burkholderiales	Paraburkholderia
Acinetobacter johnsonii	12f0b742-26c7-471c-85fe-cde83529e914	32PSU-FD	303	99.196	14.7733	Proteobacteria	Gammaproteobacteria	Moraxellales	Moraxellaceae	Acinetobacter
Acinetobacter johnsonii	9d349041-6067-4461-acad-443d948cc6c4	10PSU-GSC	51	99.196	0.165396	Proteobacteria	Gammaproteobacteria	Moraxellales	Moraxellaceae	Acinetobacter
Phocaeicola coprocola DSM 17136	ed563dc3-289d-4ec1-bc28-5e93424e7508	10PSU-GSC	138	99.191	0.447543	Bacteroidetes	Bacteroidia	Bacteroidales	Bacteroidaceae	Phocaeicola
Pseudomonas silesiensis	3a2e04d6-1f55-43c8-8772-7196547fc561	10PSU-GSC	35	99.19	0.113507	Proteobacteria	Gammaproteobacteria	Pseudomonadales	Pseudomonadaceae	Pseudomonas
Escherichia fergusonii ATCC 35469	f6817521-56ad-4c3e-ae96-4893a5d8e5ae	32PSU-SS	17	99.188	0.627538	Proteobacteria	Gammaproteobacteria	Enterobacterales	Enterobacteriaceae	Escherichia-Shigella
Duganella qianjiadongensis	0ebb060e-2a6e-40c6-8b1e-a8a9aefa825c	10PSU-GSC	92	99.186	0.298362	Proteobacteria	Betaproteobacteria	Burkholderiales	Oxalobacteraceae	Duganella
Acinetobacter johnsonii	d33fed5b-ac64-45da-8be0-494522285f39	10PSU-GSC	69	99.185	0.223772	Proteobacteria	Gammaproteobacteria	Moraxellales	Moraxellaceae	Acinetobacter
Acidovorax radicis N35	04010eb0-19fc-4eac-90fe-c410ef061fd1	20PSU-GSC	207	99.184	0.582705	Proteobacteria	Betaproteobacteria	Burkholderiales	Comamonadaceae	Acidovorax
Rahnella aquatilis CIP 78.65 = ATCC 33071	e25fad83-9dee-490f-8ca2-363a8fba70fc	10PSU-GSC	72	99.179	0.233501	Proteobacteria	Gammaproteobacteria	Enterobacterales	Yersiniaceae	Rahnella
Akkermansia muciniphila	f06d79e5-b87c-48c5-9b95-0af1212cd423	10PSU-GSC	64	99.168	0.207556	Verrucomicrobia	Verrucomicrobiae	Verrucomicrobiales	Akkermansiaceae	Akkermansia
Megasphaera massiliensis	1bd63ca7-3a10-4ab7-b810-4f85a0cd4545	10PSU-GSC	96	99.142	0.311335	Firmicutes	Negativicutes	Veillonellales	Veillonellaceae	Megasphaera
Bacillus cereus	a07ef563-0b5f-4e55-8dcb-29bb6454a932	FW	18	99.136	0.372362	Firmicutes	Bacilli	Bacillales	Bacillaceae	Bacillus
Lawsonibacter asaccharolyticus	5844482e-0e06-472f-bc96-8118f9fa0b4c	20PSU-GSC	21	99.12	0.059115	Firmicutes	Clostridia	Eubacteriales	Eubacteriales incertae sedis	Lawsonibacter
Pelomonas saccharophila	66648c91-840a-4c1d-a3de-dc4ba31269da	32PSU-FD	216	99.095	10.5314	Proteobacteria	Betaproteobacteria	Burkholderiales	Comamonadaceae	Pelomonas
Comamonas denitrificans	078fbb92-0ed6-47f4-a8da-a4af42bd74e4	20PSU-GSC	57	99.083	0.160455	Proteobacteria	Betaproteobacteria	Burkholderiales	Comamonadaceae	Comamonas
Methylobacterium brachiatum	6afff654-487e-4697-ac78-d880b93b1407	32PSU-GSC	30	99.079	0.536289	Proteobacteria	Alphaproteobacteria	Hyphomicrobiales	Methylobateriaceae	Methylobacterium
Parageobacillus thermantarcticus	e31a1eca-613c-4ba9-92cf-ebb833a30ae9	10PSU-GSC	36	99.067	0.11675	Firmicutes	Bacilli	Bacillales	Bacillaceae	Parageobacillus
Pseudomonas migulae	64799235-9712-4382-af68-e43b42a1224b	10PSU-GSC	67	99.059	0.217286	Proteobacteria	Gammaproteobacteria	Pseudomonadales	Pseudomonadaceae	Pseudomonas
Rouxiella chamberiensis	bff6b3d1-bc3b-4e88-bfdd-ddb2bc386414	20PSU-GSC	21	99.039	0.059115	Proteobacteria	Gammaproteobacteria	Enterobacterales	Yersiniaceae	Rouxiella
Aliarcobacter cryaerophilus	1195329e-9d67-4a74-9e52-1bef57a5a9a0	10PSU-GSC	30	99.036	0.097292	Proteobacteria	Epsilonproteobacteria	Campylobacterales	Arcobacteraceae	Aliarcobacter
Elizabethkingia anophelis	6de22f62-97f2-4c74-aff1-67229cde007f	32PSU-FD	26	99.002	1.26767	Bacteroidetes	Flavobacteriia	Flavobacteriales	Weeksellaceae	Elizabethkingia
Klebsiella aerogenes KCTC 2190	2ab2083e-7a0b-49c3-a989-46751fbc3f7d	10PSU-GSC	49	98.997	0.15891	Proteobacteria	Gammaproteobacteria	Enterobacterales	Enterobacteriaceae	Klebsiella-Raoultella
Aliivibrio wodanis	e6c0d1ad-dfe5-4798-b4be-22d8fc5110e4	32PSU-GSC	46	98.992	0.82231	Proteobacteria	Gammaproteobacteria	Vibrionales	Vibrionaceae	Aliivibrio
Escherichia marmotae	c9aff7b0-3848-491e-b72d-0b532ad0b305	20PSU-GSC	19	98.991	0.053485	Proteobacteria	Gammaproteobacteria	Enterobacterales	Enterobacteriaceae	Escherichia-Shigella
Alistipes onderdonkii	30a29626-8bae-4806-ada3-cd6ba7a65025	20PSU-GSC	40	98.989	0.1126	Bacteroidetes	Bacteroidia	Bacteroidales	Rikenellaceae	Alistipes
Escherichia fergusonii ATCC 35469	809d8022-2c3e-4a16-a69e-7bea89c6e38a	32PSU-SS	30	98.986	1.10742	Proteobacteria	Gammaproteobacteria	Enterobacterales	Enterobacteriaceae	Escherichia-Shigella
Corynebacterium jeddahense	b9482d7d-cd82-41e4-a5f0-66faefa60011	10PSU-GSC	16	98.973	0.0518891	Actinobacteria	Actinomycetia	Corynebacteriales	Corynebacteriaceae	Corynebacterium
Herbaspirillum huttiense	2452aecd-585d-42c6-98e5-98433f8b3172	32PSU-FD	17	98.973	0.828864	Proteobacteria	Betaproteobacteria	Burkholderiales	Oxalobacteraceae	Herbaspirillum
Moraxella osloensis	9524a035-1256-44ce-b39f-3b60805197af	32PSU-SS	113	98.971	4.17128	Proteobacteria	Gammaproteobacteria	Moraxellales	Moraxellaceae	Moraxella
Bradyrhizobium mercantei	9ffb40ab-a193-4fc7-9f0e-5d2a69ec38d0	FW	29	98.953	0.599917	Proteobacteria	Alphaproteobacteria	Hyphomicrobiales	Bradyrhizobiaceae	Bradyrhizobium
Phascolarctobacterium succinatutens	ccd344ac-d88e-45a8-8fc6-cbcbacc95f7d	10PSU-GSC	61	98.953	0.197827	Firmicutes	Negativicutes	Acidaminococcales	Acidaminococcaceae	Phascolarctobacterium
Streptococcus thermophilus	139fb82e-6910-407d-8c3e-bde34ff5e1d3	32PSU-GSC	13	98.93	0.232392	Firmicutes	Bacilli	Lactobacillales	Streptococcaceae	Streptococcus
Providencia rettgeri	b60e882f-7548-4f22-9fa9-3966db89dcb4	10PSU-GSC	130	98.922	0.421599	Proteobacteria	Gammaproteobacteria	Enterobacterales	Morganellaceae	Providencia
Escherichia marmotae	654c78b4-1006-4edd-8d0b-6404ccddbba3	20PSU-GSC	34	98.915	0.0957099	Proteobacteria	Gammaproteobacteria	Enterobacterales	Enterobacteriaceae	Escherichia-Shigella
Heliimonas saccharivorans	6f2855b9-1864-4611-9d9a-8f24bfabe4b4	32PSU-FD	68	98.887	3.31546	Bacteroidetes	Chitinophagia	Chitinophagales	Chitinophagaceae	Heliimonas
Parageobacillus thermantarcticus	db83597d-7749-46f3-8aed-dfabb43cbc3b	20PSU-GSC	24	98.866	0.06756	Firmicutes	Bacilli	Bacillales	Bacillaceae	Parageobacillus
Shigella sonnei	ccf74ab7-4ee0-4362-9688-da578726fb85	32PSU-GSC	750	98.858	13.4072	Proteobacteria	Gammaproteobacteria	Enterobacterales	Enterobacteriaceae	Escherichia-Shigella
Prevotella copri DSM 18205	0248cd7d-65c5-4f09-8aac-0d817a5028c4	10PSU-GSC	111	98.851	0.359981	Bacteroidetes	Bacteroidia	Bacteroidales	Prevotellaceae	Prevotella
Shigella flexneri	5c3f1832-a3c9-4356-a4f5-273a6e4c8ec2	20PSU-GSC	39	98.843	0.109785	Proteobacteria	Gammaproteobacteria	Enterobacterales	Enterobacteriaceae	Escherichia-Shigella
Flavobacterium succinicans	67315b7d-5d00-4284-bd7b-30242a1f9b4e	20PSU-GSC	75	98.835	0.211125	Bacteroidetes	Flavobacteriia	Flavobacteriales	Flavobacteriaceae	Flavobacterium
Prevotella copri DSM 18205	8ba12564-041b-4fc0-bd3e-3d425b187c0a	20PSU-GSC	916	98.782	2.57854	Bacteroidetes	Bacteroidia	Bacteroidales	Prevotellaceae	Prevotella
Undibacterium aquatile	7b89b953-fd25-4bce-98d4-58486d1d1704	10PSU-GSC	118	98.753	0.382682	Proteobacteria	Betaproteobacteria	Burkholderiales	Oxalobacteraceae	Undibacterium
Asticcacaulis taihuensis	09920d10-cb09-4a8c-8c4e-6dc804918eed	10PSU-GSC	20	98.731	0.0648614	Proteobacteria	Alphaproteobacteria	Caulobacterales	Caulobacteraceae	Asticcacaulis
Morganella morganii	ba2a217f-418f-4b4e-ab82-2eba69582767	10PSU-GSC	70	98.729	0.227015	Proteobacteria	Gammaproteobacteria	Enterobacterales	Morganellaceae	Morganella
Morganella morganii	d7f953cd-58d7-467a-b4b3-5d79f6153289	20PSU-GSC	59	98.723	0.166085	Proteobacteria	Gammaproteobacteria	Enterobacterales	Morganellaceae	Morganella
Moraxella osloensis	a6d31e47-d217-4818-b513-e542de9e1a37	FW	20	98.646	0.413736	Proteobacteria	Gammaproteobacteria	Moraxellales	Moraxellaceae	Moraxella
Moraxella osloensis	76b2d836-24e9-495d-8303-8d39e70ead33	10PSU-GSC	33	98.639	0.107021	Proteobacteria	Gammaproteobacteria	Moraxellales	Moraxellaceae	Moraxella
Acidovorax delafieldii	51f086b7-1cd2-493a-b397-67d055458aae	20PSU-GSC	20	98.637	0.0563	Proteobacteria	Betaproteobacteria	Burkholderiales	Comamonadaceae	Acidovorax
Escherichia fergusonii ATCC 35469	0fc08be7-45a6-4ffa-af00-37175aedb6aa	20PSU-GSC	127	98.588	0.357505	Proteobacteria	Gammaproteobacteria	Enterobacterales	Enterobacteriaceae	Escherichia-Shigella
Anoxybacillus flavithermus subsp. flavithermus	5a55336e-bd9b-4b24-a6ea-d42a92723098	32PSU-GSC	49	98.584	0.875939	Firmicutes	Bacilli	Bacillales	Bacillaceae	Anoxybacillus
Pseudomonas peli	9003babc-7449-44f3-9866-9c93ad2e49c2	10PSU-GSC	71	98.576	0.230258	Proteobacteria	Gammaproteobacteria	Pseudomonadales	Pseudomonadaceae	Pseudomonas
Bacteroides stercoris ATCC 43183	749c1809-c2d4-4915-95b4-57916bd79f6c	10PSU-GSC	46	98.575	0.149181	Bacteroidetes	Bacteroidia	Bacteroidales	Bacteroidaceae	Bacteroides
Parasutterella excrementihominis	df2b8517-57c3-4ba3-9c86-df4dd1f199c7	10PSU-GSC	68	98.572	0.220529	Proteobacteria	Betaproteobacteria	Burkholderiales	Sutterellaceae	Parasutterella
Rhodoferax fermentans	0332635d-e8e1-4b2e-88bd-5f570d25b583	10PSU-GSC	54	98.559	0.175126	Proteobacteria	Betaproteobacteria	Burkholderiales	Comamonadaceae	Rhodoferax
Vibrio renipiscarius	34e4bad9-21ff-4fbb-b223-7c71bf3e502c	32PSU-GSC	440	98.554	7.86557	Proteobacteria	Gammaproteobacteria	Vibrionales	Vibrionaceae	Vibrio
Sediminibacterium aquarii	fd3ff459-472e-422b-977e-a22acce37099	32PSU-FD	26	98.553	1.26767	Bacteroidetes	Chitinophagia	Chitinophagales	Chitinophagaceae	Sediminibacterium
Paraburkholderia fungorum	1a630da6-7ede-4587-8b56-b5ef01e9fb38	32PSU-SS	43	98.547	1.5873	Proteobacteria	Betaproteobacteria	Burkholderiales	Burkholderiales	Paraburkholderia
Tolumonas auensis	2b1756e1-ef89-48ef-92ae-5689278257fe	10PSU-GSC	75	98.537	0.24323	Proteobacteria	Gammaproteobacteria	Aeromonadales	Aeromonadaceae	Tolumonas
Pseudomonas migulae	6ca622cf-b884-49fb-8af6-9aa1b6c15555	FW	85	98.522	1.75838	Proteobacteria	Gammaproteobacteria	Pseudomonadales	Pseudomonadaceae	Pseudomonas
Zoogloea caeni	7fc594f3-271e-4d7a-b18a-3b537d65eb09	10PSU-GSC	156	98.493	0.505919	Proteobacteria	Betaproteobacteria	Burkholderiales	Rhodocyclaceae	Zoogloea
Vibrio renipiscarius	97a0d327-3655-45eb-ae07-7c5ea7f86846	32PSU-FD	47	98.485	2.29157	Proteobacteria	Gammaproteobacteria	Vibrionales	Vibrionaceae	Vibrio
Duganella levis	34544b26-689d-4b46-a935-747ef95d647c	20PSU-GSC	23	98.452	0.064745	Proteobacteria	Betaproteobacteria	Burkholderiales	Oxalobacteraceae	Duganella
Dechloromonas hortensis	770028ae-9616-4d12-af33-fdcad31b4174	20PSU-GSC	169	98.45	0.475735	Proteobacteria	Betaproteobacteria	Rhodocyclales	Azonexaceae	Dechloromonas
Chenggangzhangella methanolivorans	db5a27a3-c4db-4f8f-a20d-3df23504da29	20PSU-GSC	47	98.402	0.132305	Proteobacteria	Alphaproteobacteria	Hyphomicrobiales	Methylocystaceae	Chenggangzhangella
Chenggangzhangella methanolivorans	6b85ecd6-e48b-4984-8ea1-3b4135b78ef0	32PSU-GSC	56	98.39	1.00107	Proteobacteria	Alphaproteobacteria	Hyphomicrobiales	Methylocystaceae	Chenggangzhangella
Propionispira arcuata	f9bc0e4f-738f-4048-9436-299e87528706	10PSU-GSC	44	98.387	0.142695	Firmicutes	Negativicutes	Selenomonadales	Selenomonadaceae	Propionispira
Duganella levis	4782772a-a30f-4bbb-b84f-f5c68dd7acd4	10PSU-GSC	21	98.383	0.0681044	Proteobacteria	Betaproteobacteria	Burkholderiales	Oxalobacteraceae	Duganella
Actinoplanes regularis	4a14e58e-af85-43bc-a4ee-855ea2ae825a	10PSU-GSC	16	98.349	0.0518891	Actinobacteria	Actinomycetia	Micromonosporales	Micromonosporaceae	Actinoplanes
Chenggangzhangella methanolivorans	000e4475-880b-4e4d-9cc6-efd44d2d71c9	10PSU-GSC	125	98.332	0.405383	Proteobacteria	Alphaproteobacteria	Hyphomicrobiales	Methylocystaceae	Chenggangzhangella
Escherichia fergusonii ATCC 35469	5b0388e9-b27b-4591-85d2-b0e3e896e053	20PSU-GSC	181	98.31	0.509515	Proteobacteria	Gammaproteobacteria	Enterobacterales	Enterobacteriaceae	Escherichia-Shigella
Pseudomonas jessenii	8b465958-d72d-417f-9d7e-9886eaf49afe	10PSU-GSC	17	98.253	0.0551322	Proteobacteria	Gammaproteobacteria	Pseudomonadales	Pseudomonadaceae	Pseudomonas
Prevotella paludivivens	3ea2b745-fefa-4d6c-a90d-ece6e6d59ecd	20PSU-GSC	22	98.25	0.06193	Bacteroidetes	Bacteroidia	Bacteroidales	Prevotellaceae	Prevotella
Shewanella baltica	1892f8b0-a60e-4d4e-b2e4-b2ca848899c9	32PSU-GSC	19	98.244	0.33965	Proteobacteria	Gammaproteobacteria	Alteromonadales	Shewanellaceae	Shewanella
Empedobacter falsenii genomovar 1	035fef0c-a85e-4b90-b905-153c63118678	10PSU-GSC	78	98.236	0.252959	Bacteroidetes	Flavobacteriia	Flavobacteriales	Weeksellaceae	Empedobacter
Chenggangzhangella methanolivorans	5c8e6074-61e9-421d-a3eb-1e57faf5d54a	FW	121	98.191	2.5031	Proteobacteria	Alphaproteobacteria	Hyphomicrobiales	Methylocystaceae	Chenggangzhangella
Phocaeicola vulgatus ATCC 8482	974fb76d-706b-4987-a1c2-6ad2039fde3b	10PSU-GSC	50	98.174	0.162153	Bacteroidetes	Bacteroidia	Bacteroidales	Bacteroidaceae	Phocaeicola
Tolumonas auensis	0a7a2b1d-27cf-4fda-a8ea-0dc9e40318b6	10PSU-GSC	35	98.126	0.113507	Proteobacteria	Gammaproteobacteria	Aeromonadales	Aeromonadaceae	Tolumonas
Simplicispira psychrophila	c1b85319-c6f1-4186-91a7-2695416c6420	10PSU-GSC	57	98.117	0.184855	Proteobacteria	Betaproteobacteria	Burkholderiales	Comamonadaceae	Simplicispira
Flavobacterium succinicans	4d2ccf3d-2f10-4140-b8bc-cae6f320c8c7	10PSU-GSC	228	98.099	0.739419	Bacteroidetes	Flavobacteriia	Flavobacteriales	Flavobacteriaceae	Flavobacterium
Flavobacterium buctense	70edc43a-99d4-474f-adb4-af5b274603bc	10PSU-GSC	60	98.049	0.194584	Bacteroidetes	Flavobacteriia	Flavobacteriales	Flavobacteriaceae	Flavobacterium
Shigella flexneri	e8705401-3533-4bef-bad6-52ed8b8456d5	FW	30	98.038	0.620604	Proteobacteria	Gammaproteobacteria	Enterobacterales	Enterobacteriaceae	Escherichia-Shigella
Vibrio renipiscarius	b18bc39a-26e9-48b8-954f-6ad68e24a64d	32PSU-SS	402	98.015	14.8394	Proteobacteria	Gammaproteobacteria	Vibrionales	Vibrionaceae	Vibrio
Flavobacterium frigoris	09d84b11-49cf-427d-8d8b-bf2a46a6c1ae	10PSU-GSC	135	97.988	0.437814	Bacteroidetes	Flavobacteriia	Flavobacteriales	Flavobacteriaceae	Flavobacterium
Duganella levis	1a7ffe0b-fee5-490a-b851-525b6d4c0020	10PSU-GSC	91	97.956	0.295119	Proteobacteria	Betaproteobacteria	Burkholderiales	Oxalobacteraceae	Duganella
Vibrio renipiscarius	4447707c-b30d-41c7-aa5a-eeb45db37a64	32PSU-GSC	64	97.944	1.14408	Proteobacteria	Gammaproteobacteria	Vibrionales	Vibrionaceae	Vibrio
Comamonas testosteroni	970558aa-0dd3-4de1-81fe-cca55580dc00	10PSU-GSC	93	97.919	0.301605	Proteobacteria	Betaproteobacteria	Burkholderiales	Comamonadaceae	Comamonas
Sphingomonas olei	1790816f-2854-4a88-990b-b8cf2f906e56	32PSU-FD	20	97.902	0.975134	Proteobacteria	Alphaproteobacteria	Sphingomonadales	Sphingomonadaceae	Sphingomonas
Arcobacter suis CECT 7833	a435fd45-6889-4ccc-9391-5997c52bf647	10PSU-GSC	69	97.864	0.223772	Proteobacteria	Epsilonproteobacteria	Campylobacterales	Arcobacteraceae	Arcobacter
Prevotella copri DSM 18205	541edae3-f1d3-46a3-8538-07398645c78f	20PSU-GSC	52	97.838	0.14638	Bacteroidetes	Bacteroidia	Bacteroidales	Prevotellaceae	Prevotella
Sphingomonas ursincola	2cef795d-42cd-4e7c-8bec-9ac4b0f7d420	FW	66	97.835	1.36533	Proteobacteria	Alphaproteobacteria	Sphingomonadales	Sphingomonadaceae	Sphingomonas
Faecalibacterium prausnitzii	b07f9ae5-47f8-4d30-a1c3-b37ed4ad0f4d	10PSU-GSC	31	97.823	0.100535	Firmicutes	Clostridia	Eubacteriales	Oscillospiraceae	Faecalibacterium
Bacteroides xylanisolvens XB1A	68713b73-d469-4288-ae92-385c49085aec	20PSU-GSC	62	97.811	0.17453	Bacteroidetes	Bacteroidia	Bacteroidales	Bacteroidaceae	Bacteroides
Phocaeicola plebeius DSM 17135	04d484d8-32b1-43aa-90aa-0bb775e24413	10PSU-GSC	56	97.81	0.181612	Bacteroidetes	Bacteroidia	Bacteroidales	Bacteroidaceae	Phocaeicola
Comamonas koreensis	8f7b09a6-f6ef-4cde-a168-e193750917c9	20PSU-GSC	27	97.808	0.076005	Proteobacteria	Betaproteobacteria	Burkholderiales	Comamonadaceae	Comamonas
Prevotella copri DSM 18205	04cc94bc-01e2-49f4-80c6-4b1a7c7e58cd	10PSU-GSC	64	97.784	0.207556	Bacteroidetes	Bacteroidia	Bacteroidales	Prevotellaceae	Prevotella
Thermomonas koreensis	202fe589-9500-4abf-8522-1607087a49a9	20PSU-GSC	38	97.751	0.10697	Proteobacteria	Gammaproteobacteria	Xanthomonadales	Xanthomonadaceae	Thermomonas
Curvibacter fontanus	ee01e931-8972-47b1-8ecd-e7ddc0fd635e	32PSU-FD	23	97.738	1.1214	Proteobacteria	Betaproteobacteria	Burkholderiales	Comamonadaceae	Curvibacter
Ottowia pentelensis	d9de9688-a4d1-43a3-9123-3f97dc3a9aa5	10PSU-GSC	56	97.726	0.181612	Proteobacteria	Betaproteobacteria	Burkholderiales	Comamonadaceae	Ottowia
Pedobacter cryotolerans	62fc41b9-cb49-4b3b-81fc-a2f94ddc04df	20PSU-GSC	40	97.726	0.1126	Bacteroidetes	Sphingobacteriia	Sphingobacteriales	Sphingobacteriaceae	Pedobacter
Veillonella dispar	1cdf54cb-3b38-4290-9c67-10bf5c42f4aa	10PSU-GSC	53	97.724	0.171883	Firmicutes	Negativicutes	Veillonellales	Veillonellaceae	Veillonella
Citrobacter murliniae	0be0c806-25b8-487c-8ebf-121bd293bf47	10PSU-GSC	51	97.635	0.165396	Proteobacteria	Gammaproteobacteria	Enterobacterales	Enterobacteriaceae	Citrobacter
Pseudaeromonas pectinilytica	209127e9-2017-4023-8dbc-06d7c4a6c97c	10PSU-GSC	179	97.536	0.580509	Proteobacteria	Gammaproteobacteria	Enterobacterales	Aeromonadaceae	Pseudaeromonas
Aquabacterium commune	1652bd82-0f72-4a1a-b702-244a4a6c5195	FW	26	97.533	0.537857	Proteobacteria	Betaproteobacteria	Burkholderiales	Burkholderiales genera incertae sedis	Aquabacterium
Acinetobacter bouvetii	7689ce2e-3b78-428a-8e06-3f01a1875782	20PSU-GSC	45	97.528	0.126675	Proteobacteria	Gammaproteobacteria	Moraxellales	Moraxellaceae	Acinetobacter
Pseudomonas extremaustralis 14-3	0684b28f-2cd0-4eb0-90cf-cbd22302cc93	10PSU-GSC	20	97.523	0.0648614	Proteobacteria	Gammaproteobacteria	Pseudomonadales	Pseudomonadaceae	Pseudomonas
Rugamonas rubra	063dc363-4310-4722-ab77-571dc8ff7e8a	10PSU-GSC	32	97.517	0.103778	Proteobacteria	Betaproteobacteria	Burkholderiales	Oxalobacteraceae	Rugamonas
Flavobacterium aquicola	8300ef54-4dff-4608-9666-cd48c653733e	10PSU-GSC	52	97.498	0.16864	Bacteroidetes	Flavobacteriia	Flavobacteriales	Flavobacteriaceae	Flavobacterium
Methylobacterium radiotolerans	8e5d704b-fdeb-4a29-8e9f-61b2fbb8ccc3	FW	20	97.497	0.413736	Proteobacteria	Alphaproteobacteria	Hyphomicrobiales	Methylobateriaceae	Methylobacterium
Prevotella copri DSM 18205	1f250d7c-c0d3-4c80-aa94-6f6aec1c52be	10PSU-GSC	64	97.493	0.207556	Bacteroidetes	Bacteroidia	Bacteroidales	Prevotellaceae	Prevotella
Vibrio ichthyoenteri ATCC 700023	a9c84839-2155-4a38-8428-727810da5657	32PSU-GSC	58	97.486	1.03683	Proteobacteria	Gammaproteobacteria	Vibrionales	Vibrionaceae	Vibrio
Chryseobacterium ureilyticum	41e9cd79-db24-4995-ad9c-18b7e4984d03	20PSU-GSC	65	97.462	0.182975	Bacteroidetes	Flavobacteriia	Flavobacteriales	Weeksellaceae	Chryseobacterium
Pantoea dispersa	f57b671a-7594-451c-9c65-76f3fd394524	20PSU-GSC	36	97.381	0.10134	Proteobacteria	Gammaproteobacteria	Enterobacterales	Erwiniaceae	Pantoea
Pantoea dispersa	2d5ae780-388b-4cae-88d1-d5fbae351296	FW	52	97.37	1.07571	Proteobacteria	Gammaproteobacteria	Enterobacterales	Erwiniaceae	Pantoea
Zoogloea caeni	2545b2d3-c6dd-438a-95bc-8bf1ddf0e90c	10PSU-GSC	26	97.334	0.0843198	Proteobacteria	Betaproteobacteria	Burkholderiales	Rhodocyclaceae	Zoogloea
Massilia agri	69fbefc5-915e-464b-a3bb-eb027033dd9b	32PSU-SS	24	97.312	0.885936	Proteobacteria	Betaproteobacteria	Burkholderiales	Oxalobacteraceae	Massilia
Prevotella copri DSM 18205	1767b084-2a10-4e30-948e-812c600c6c5f	10PSU-GSC	67	97.303	0.217286	Bacteroidetes	Bacteroidia	Bacteroidales	Prevotellaceae	Prevotella
Prevotella paludivivens	927a6f17-9dec-4551-9a58-e11a3c57671d	10PSU-GSC	26	97.303	0.0843198	Bacteroidetes	Bacteroidia	Bacteroidales	Prevotellaceae	Prevotella
Pseudaeromonas pectinilytica	b6d70860-74b3-413e-9474-ceb10ee0aa7a	10PSU-GSC	73	97.198	0.236744	Proteobacteria	Gammaproteobacteria	Enterobacterales	Aeromonadaceae	Pseudaeromonas
Prevotellamassilia timonensis	4370e07f-a9e2-4327-96ab-7fc6da5c000d	10PSU-GSC	106	97.191	0.343765	Bacteroidetes	Bacteroidia	Bacteroidales	Prevotellaceae	Prevotellamassilia
Novosphingobium pokkalii	a5854a07-0dcc-470b-9f0d-1ed75499d2f6	20PSU-GSC	28	97.131	0.07882	Proteobacteria	Alphaproteobacteria	Sphingomonadales	Sphingomonadaceae	Novosphingobium
Prevotella stercorea DSM 18206	5ac52c1a-256d-42c8-8829-6581b1d9709a	10PSU-GSC	78	97.089	0.252959	Bacteroidetes	Bacteroidia	Bacteroidales	Prevotellaceae	Prevotella
Zoogloea ramigera	61b264c6-1a15-4c1a-b737-b411bd72dca9	10PSU-GSC	66	97.057	0.214042	Proteobacteria	Betaproteobacteria	Burkholderiales	Rhodocyclaceae	Zoogloea
Novosphingobium pokkalii	9ddeed69-6079-4983-b1c8-7fd092e485ae	10PSU-GSC	23	97.034	0.0745906	Proteobacteria	Alphaproteobacteria	Sphingomonadales	Sphingomonadaceae	Novosphingobium
Acidovorax wautersii	838a4055-4197-4aca-96b3-fb8f8c73e17a	20PSU-GSC	36	96.97	0.10134	Proteobacteria	Betaproteobacteria	Burkholderiales	Comamonadaceae	Acidovorax
Staphylococcus aureus	fbab5f11-f529-4a2e-aa10-a4bd90b0e294	32PSU-GSC	41	96.937	0.732928	Firmicutes	Bacilli	Bacillales	Staphylococcaceae	Staphylococcus
Pantoea dispersa	8a57fe26-f7ca-4781-b7ff-953d1dfe43e6	10PSU-GSC	30	96.907	0.097292	Proteobacteria	Gammaproteobacteria	Enterobacterales	Erwiniaceae	Pantoea
Succinivibrio dextrinosolvens	b1feda3e-699c-4f5a-9b79-b0b709de01ab	10PSU-GSC	143	96.886	0.463759	Proteobacteria	Gammaproteobacteria	Aeromonadales	Succinivibrionaceae	Succinivibrio
Faecalibacterium prausnitzii	02a30a33-7abb-46a2-b36a-c4707c58f6b2	10PSU-GSC	52	96.879	0.16864	Firmicutes	Clostridia	Eubacteriales	Oscillospiraceae	Faecalibacterium
Pseudomonas weihenstephanensis	6a485ad7-6db3-4f8b-b41f-aa34b254b45d	10PSU-GSC	42	96.856	0.136209	Proteobacteria	Gammaproteobacteria	Pseudomonadales	Pseudomonadaceae	Pseudomonas
Aliarcobacter cryaerophilus	5cada7d0-4bbb-4635-929d-a015e4ca3be2	10PSU-GSC	44	96.832	0.142695	Proteobacteria	Epsilonproteobacteria	Campylobacterales	Arcobacteraceae	Aliarcobacter
Thauera terpenica	0cd2dc71-c779-4a2c-a746-6dbbda148a56	10PSU-GSC	54	96.803	0.175126	Proteobacteria	Betaproteobacteria	Burkholderiales	Rhodocyclaceae	Thauera
Prevotella copri DSM 18205	2eaa1a21-781a-4114-bdc7-960db5efa82b	20PSU-GSC	78	96.75	0.21957	Bacteroidetes	Bacteroidia	Bacteroidales	Prevotellaceae	Prevotella
Simplicispira metamorpha	13c017f8-9e4d-4439-8e53-835ec9a65fa7	10PSU-GSC	76	96.741	0.246473	Proteobacteria	Betaproteobacteria	Burkholderiales	Comamonadaceae	Simplicispira
Methylibium petroleiphilum PM1	74c3dcb6-4a4f-4761-a041-737a72ee0238	10PSU-GSC	160	96.739	0.518891	Proteobacteria	Betaproteobacteria	Burkholderiales	Burkholderiales genera incertae sedis	Methylibium
Aeromonas media	7c8ee4e2-9d37-4bec-82ee-97dcd190e471	20PSU-GSC	171	96.733	0.481365	Proteobacteria	Gammaproteobacteria	Aeromonadales	Aeromonadaceae	Aeromonas
Massilia aurea	b55a647b-cab4-4f93-bf54-a5662b701670	10PSU-GSC	87	96.715	0.282147	Proteobacteria	Betaproteobacteria	Burkholderiales	Oxalobacteraceae	Massilia
Rhodoferax saidenbachensis	366845ca-271b-4041-9312-6588ae6eeaca	10PSU-GSC	70	96.714	0.227015	Proteobacteria	Betaproteobacteria	Burkholderiales	Comamonadaceae	Rhodoferax
Anaeroarcus burkinensis	7f1aa1ee-5d16-4ad9-8e05-9011c4ff9c13	20PSU-GSC	25	96.699	0.070375	Firmicutes	Negativicutes	Selenomonadales	Sporomusaceae	Anaeroarcus
Propionivibrio dicarboxylicus	4e035db4-f830-473e-a64e-b8eb9a6d803b	10PSU-GSC	64	96.671	0.207556	Proteobacteria	Betaproteobacteria	Rhodocyclales	Rhodocyclaceae	Propionivibrio
Escherichia marmotae	fa963f2e-bb59-430e-a166-d7187283eb97	20PSU-GSC	620	96.643	1.7453	Proteobacteria	Gammaproteobacteria	Enterobacterales	Enterobacteriaceae	Escherichia-Shigella
Aeromonas jandaei	598a4f55-8493-4ac2-89f2-1bf48410973b	20PSU-GSC	21	96.589	0.059115	Proteobacteria	Gammaproteobacteria	Aeromonadales	Aeromonadaceae	Aeromonas
Stenotrophomonas rhizophila	af778f86-3ef8-4051-9798-054cc340d884	10PSU-GSC	63	96.586	0.204313	Proteobacteria	Gammaproteobacteria	Xanthomonadales	Xanthomonadaceae	Stenotrophomonas
Bacteroides graminisolvens	5e8ea1bc-63f5-4a2a-860e-71db5384f26f	20PSU-GSC	42	96.571	0.11823	Bacteroidetes	Bacteroidia	Bacteroidales	Bacteroidaceae	Bacteroides
Bacteroides eggerthii	9e280530-35ef-41e4-b4e5-727ea438aea2	10PSU-GSC	33	96.54	0.107021	Bacteroidetes	Bacteroidia	Bacteroidales	Bacteroidaceae	Bacteroides
Flavobacterium qiangtangense	0babee3b-ad5d-4bed-b4f2-10594b0bce24	10PSU-GSC	115	96.497	0.372953	Bacteroidetes	Flavobacteriia	Flavobacteriales	Flavobacteriaceae	Flavobacterium
Morganella morganii	740268f6-ddf9-4073-a5eb-fdf99100ca01	10PSU-GSC	64	96.465	0.207556	Proteobacteria	Gammaproteobacteria	Enterobacterales	Morganellaceae	Morganella
Escherichia fergusonii ATCC 35469	2e06781e-8aee-4dd5-bbeb-f72d62490494	32PSU-SS	1018	96.381	37.5784	Proteobacteria	Gammaproteobacteria	Enterobacterales	Enterobacteriaceae	Escherichia-Shigella
Janthinobacterium rivuli	3052924a-5e1c-41c0-a7e7-176eb5e8f35e	20PSU-GSC	974	96.364	2.74181	Proteobacteria	Gammaproteobacteria	Burkholderiales	Oxalobacteraceae	Janthinobacterium
Lacinutrix chionocetis	bea9611b-4967-4f91-b771-c7008fba7276	32PSU-FD	37	96.346	1.804	Bacteroidetes	Flavobacteriia	Flavobacteriales	Flavobacteriaceae	Lacinutrix
Vibrio ichthyoenteri ATCC 700023	ab74f74c-178a-442a-8145-063f09c3ad64	32PSU-SS	675	96.332	24.9169	Proteobacteria	Gammaproteobacteria	Vibrionales	Vibrionaceae	Vibrio
Sphingomonas phyllosphaerae	4ad8dd1c-5349-429f-89f8-178796cb9446	20PSU-GSC	37	96.312	0.104155	Proteobacteria	Alphaproteobacteria	Sphingomonadales	Sphingomonadaceae	Sphingomonas
Prevotella copri DSM 18205	0900bea2-ee0b-4647-9397-4255cf73cffe	10PSU-GSC	125	96.306	0.405383	Bacteroidetes	Bacteroidia	Bacteroidales	Prevotellaceae	Prevotella
Caulobacter segnis	da66aaef-bbdd-458f-ae2f-902c3b82547d	FW	42	96.301	0.868846	Proteobacteria	Alphaproteobacteria	Caulobacterales	Caulobacteraceae	Caulobacter
Trichococcus pasteurii	3fbc407c-bea0-44af-9c2d-684d6801056a	10PSU-GSC	64	96.296	0.207556	Firmicutes	Bacilli	Lactobacillales	Carnobacteriaceae	Trichococcus
Prevotella copri DSM 18205	31f5a4ec-9c46-4327-a3f1-ed2769493016	20PSU-GSC	35	96.276	0.0985249	Bacteroidetes	Bacteroidia	Bacteroidales	Prevotellaceae	Prevotella
Acidovorax delafieldii	37ab58b1-2e77-46b9-8d30-bdc57fcbdef7	32PSU-FD	23	96.237	1.1214	Proteobacteria	Betaproteobacteria	Burkholderiales	Comamonadaceae	Acidovorax
Pseudomonas jessenii	1c260ef9-3860-4175-985e-8d011d0762a5	10PSU-GSC	21	96.237	0.0681044	Proteobacteria	Gammaproteobacteria	Pseudomonadales	Pseudomonadaceae	Pseudomonas
Propionispira arcuata	d92bdcc7-cb23-4a91-a9cd-4207a3341db7	10PSU-GSC	31	96.226	0.100535	Firmicutes	Negativicutes	Selenomonadales	Selenomonadaceae	Propionispira
Corynebacterium vitaeruminis DSM 20294	0e58aed4-ef2d-4bbd-bbe4-bf4431e96a7f	32PSU-GSC	27	96.167	0.48266	Actinobacteria	Actinomycetia	Corynebacteriales	Corynebacteriaceae	Corynebacterium
Shigella flexneri	56c1a9ad-2666-43f2-b410-24a20de8591f	32PSU-GSC	1105	96.129	19.7533	Proteobacteria	Gammaproteobacteria	Enterobacterales	Enterobacteriaceae	Escherichia-Shigella
Aquicella siphonis	daa3da83-dd7c-4806-9793-0ed2a104c677	20PSU-GSC	50	96.101	0.14075	Proteobacteria	Betaproteobacteria	Neisseriales	Chromobacteriaceae	Aquitalea
Pseudomonas fulva	17759775-48b0-4288-ae3e-3daf9ac97c8e	10PSU-GSC	46	96.095	0.149181	Proteobacteria	Gammaproteobacteria	Pseudomonadales	Pseudomonadaceae	Pseudomonas
Hydrogenophaga defluvii	d2d77c75-94f7-47e2-8d95-02f03555474a	20PSU-GSC	36	96.068	0.10134	Proteobacteria	Betaproteobacteria	Burkholderiales	Comamonadaceae	Hydrogenophaga
Propionivibrio dicarboxylicus	b281ad7a-9fdf-4794-bd4f-d63654469724	10PSU-GSC	54	96.068	0.175126	Proteobacteria	Betaproteobacteria	Rhodocyclales	Rhodocyclaceae	Propionivibrio
Flavobacterium limicola	338f3582-d5cd-404e-bd08-ecbff3379f93	20PSU-GSC	19	96.052	0.053485	Bacteroidetes	Flavobacteriia	Flavobacteriales	Flavobacteriaceae	Flavobacterium
Escherichia fergusonii ATCC 35469	11e44876-90b4-46da-a9a0-a82a388799fd	20PSU-GSC	62	96.04	0.17453	Proteobacteria	Gammaproteobacteria	Enterobacterales	Enterobacteriaceae	Escherichia-Shigella
Simplicispira metamorpha	b7fd7c1e-65c4-4a9c-bc9d-e17f25178adc	20PSU-GSC	62	96.008	0.17453	Proteobacteria	Betaproteobacteria	Burkholderiales	Comamonadaceae	Simplicispira
Janthinobacterium lividum	f923d2b9-88e7-4fbc-bf97-b3a4a89776d7	10PSU-GSC	59	96	0.191341	Proteobacteria	Gammaproteobacteria	Burkholderiales	Oxalobacteraceae	Janthinobacterium
Flavobacterium subsaxonicum	fa4bab97-e51c-4fb8-b6cc-9411d656ebd9	32PSU-FD	12	95.997	0.58508	Bacteroidetes	Flavobacteriia	Flavobacteriales	Flavobacteriaceae	Flavobacterium
Aeromonas eucrenophila	d1ff6305-3784-4b1c-822d-69757c798a08	10PSU-GSC	59	95.947	0.191341	Proteobacteria	Gammaproteobacteria	Aeromonadales	Aeromonadaceae	Aeromonas
Diaphorobacter nitroreducens	cd93797b-cbc9-43ef-89b0-fa4fcabc05e6	10PSU-GSC	25	95.927	0.0810767	Proteobacteria	Betaproteobacteria	Burkholderiales	Comamonadaceae	Diaphorobacter
Simplicispira limi	352d4cb9-eb9e-442e-a613-578b060aa89c	10PSU-GSC	35	95.882	0.113507	Proteobacteria	Betaproteobacteria	Burkholderiales	Comamonadaceae	Simplicispira
Acinetobacter bouvetii	ae7f715e-165d-447f-bdb0-d24605389e85	20PSU-GSC	66	95.87	0.18579	Proteobacteria	Gammaproteobacteria	Moraxellales	Moraxellaceae	Acinetobacter
Janthinobacterium violaceinigrum	43d22c4b-3e0f-4d76-8111-8b10d9ecc463	10PSU-GSC	130	95.775	0.421599	Proteobacteria	Gammaproteobacteria	Burkholderiales	Oxalobacteraceae	Janthinobacterium
Janthinobacterium violaceinigrum	f2da26f9-7fff-4666-8a9e-a93457704755	10PSU-GSC	53	95.768	0.171883	Proteobacteria	Gammaproteobacteria	Burkholderiales	Oxalobacteraceae	Janthinobacterium
Thauera phenylacetica	d17e0d46-05d3-4bf2-943b-06bae2620570	20PSU-GSC	24	95.752	0.06756	Proteobacteria	Betaproteobacteria	Burkholderiales	Rhodocyclaceae	Thauera
Undibacterium aquatile	34b8341d-702d-4892-b6e4-afa0cd289973	10PSU-GSC	53	95.721	0.171883	Proteobacteria	Betaproteobacteria	Burkholderiales	Oxalobacteraceae	Undibacterium
Dechloromonas agitata	6858b338-1e8a-41d4-a73c-d932b4f7ff2a	10PSU-GSC	40	95.715	0.129723	Proteobacteria	Betaproteobacteria	Rhodocyclales	Azonexaceae	Dechloromonas
Acinetobacter johnsonii	4166f07b-f462-43d6-85e5-8956b5299bd5	10PSU-GSC	142	95.661	0.460516	Proteobacteria	Gammaproteobacteria	Moraxellales	Moraxellaceae	Acinetobacter
Prevotella copri DSM 18205	496c2117-4d05-4164-85d8-6de92166d59f	10PSU-GSC	124	95.652	0.40214	Bacteroidetes	Bacteroidia	Bacteroidales	Prevotellaceae	Prevotella
Shigella flexneri	a303f178-0f73-482d-b5d0-7048507d2727	32PSU-GSC	174	95.652	3.11048	Proteobacteria	Gammaproteobacteria	Enterobacterales	Enterobacteriaceae	Escherichia-Shigella
Pseudomonas veronii	9690917b-8b22-4b66-90f5-937d3ff06e99	10PSU-GSC	49	95.646	0.15891	Proteobacteria	Gammaproteobacteria	Pseudomonadales	Pseudomonadaceae	Pseudomonas
Paludibacter jiangxiensis	115f6624-fdf1-488b-b6c0-5be5432be3eb	10PSU-GSC	72	95.643	0.233501	Bacteroidetes	Bacteroidia	Bacteroidales	Paludibacteraceae	Paludibacter
Ottowia flava	16da4199-40a9-49de-812d-6637902b5152	10PSU-GSC	50	95.578	0.162153	Proteobacteria	Betaproteobacteria	Burkholderiales	Comamonadaceae	Ottowia
Acidovorax defluvii	f406309b-f43e-4c81-ab79-1a154889dde4	10PSU-GSC	93	95.569	0.301605	Proteobacteria	Betaproteobacteria	Burkholderiales	Comamonadaceae	Acidovorax
Janthinobacterium rivuli	0f28583f-d668-4d2f-a8a5-0ab1f7632014	20PSU-GSC	64	95.565	0.18016	Proteobacteria	Gammaproteobacteria	Burkholderiales	Oxalobacteraceae	Janthinobacterium
Aeromonas media	8d4e682b-564c-4728-8a16-a40f05d237c2	10PSU-GSC	72	95.521	0.233501	Proteobacteria	Gammaproteobacteria	Aeromonadales	Aeromonadaceae	Aeromonas
Tolumonas auensis	ced92888-d500-45af-81d7-e06f800e5d6d	20PSU-GSC	138	95.518	0.38847	Proteobacteria	Gammaproteobacteria	Aeromonadales	Aeromonadaceae	Tolumonas
Aeromonas taiwanensis	d949018d-df1d-4fdc-800d-74a8d33e1a07	10PSU-GSC	72	95.5	0.233501	Proteobacteria	Gammaproteobacteria	Aeromonadales	Aeromonadaceae	Aeromonas
Gemmiger formicilis	ad5c1b80-8260-460d-a8ce-05c675661485	20PSU-GSC	29	95.487	0.081635	Firmicutes	Clostridia	Eubacteriales	Eubacteriales incertae sedis	Gemmiger
Streptococcus tangierensis	1526cae6-3c8a-499d-8db5-b4c8e8edd438	32PSU-GSC	13	95.482	0.232392	Firmicutes	Bacilli	Lactobacillales	Streptococcaceae	Streptococcus
Rouxiella chamberiensis	62418e87-a5f2-4f91-a5f5-870b06dbb8c9	10PSU-GSC	71	95.476	0.230258	Proteobacteria	Gammaproteobacteria	Enterobacterales	Yersiniaceae	Rouxiella
Thauera aminoaromatica	b5a7559d-b057-4202-9fe2-1319779950ac	20PSU-GSC	24	95.473	0.06756	Proteobacteria	Betaproteobacteria	Burkholderiales	Rhodocyclaceae	Thauera
Pseudomonas migulae	5a1dec77-e53a-4b6b-b041-c96fe5415a5d	20PSU-GSC	559	95.455	1.57358	Proteobacteria	Gammaproteobacteria	Pseudomonadales	Pseudomonadaceae	Pseudomonas
Aquicella siphonis	8e311bb8-88e4-477b-a20d-69231c6732d0	FW	14	95.436	0.289615	Proteobacteria	Betaproteobacteria	Neisseriales	Chromobacteriaceae	Aquitalea
Prevotellamassilia timonensis	324844f1-9891-4eff-9ced-efe937a70550	10PSU-GSC	56	95.418	0.181612	Bacteroidetes	Bacteroidia	Bacteroidales	Prevotellaceae	Prevotellamassilia
Acinetobacter lwoffii	76aced51-24e6-4877-a99a-fcd51c7b4a15	10PSU-GSC	25	95.414	0.0810767	Proteobacteria	Gammaproteobacteria	Moraxellales	Moraxellaceae	Acinetobacter
Acinetobacter johnsonii	1ce66778-b78f-4fc7-8b06-e2c702c0e81f	10PSU-GSC	1686	95.401	5.46781	Proteobacteria	Gammaproteobacteria	Moraxellales	Moraxellaceae	Acinetobacter
Acinetobacter bouvetii	a8d8c253-5700-4172-805d-74106f630d77	20PSU-GSC	29	95.395	0.081635	Proteobacteria	Gammaproteobacteria	Moraxellales	Moraxellaceae	Acinetobacter
Acinetobacter tjernbergiae	144fc405-eda5-48dc-9c29-9f1a1afe60d0	10PSU-GSC	155	95.385	0.502676	Proteobacteria	Gammaproteobacteria	Moraxellales	Moraxellaceae	Acinetobacter
Bacteroides stercoris ATCC 43183	85e14995-ff8d-4b21-87ae-778934cd9fc6	10PSU-GSC	28	95.382	0.0908059	Bacteroidetes	Bacteroidia	Bacteroidales	Bacteroidaceae	Bacteroides
Pseudaeromonas pectinilytica	5cc652e2-5b7a-40ea-9063-28add908d1a3	20PSU-GSC	25	95.382	0.070375	Proteobacteria	Gammaproteobacteria	Enterobacterales	Aeromonadaceae	Pseudaeromonas
Undibacterium aquatile	e2815cff-ebce-43db-8cce-74598ce4cdad	20PSU-GSC	87	95.376	0.244905	Proteobacteria	Betaproteobacteria	Burkholderiales	Oxalobacteraceae	Undibacterium
Acinetobacter johnsonii	1c382230-43f1-4a92-acb8-1d7aee3de433	32PSU-GSC	29	95.344	0.518413	Proteobacteria	Gammaproteobacteria	Moraxellales	Moraxellaceae	Acinetobacter
Caulobacter segnis	0e9a42d6-fa21-4517-b1c0-cd302f2ec171	32PSU-FD	21	95.338	1.02389	Proteobacteria	Alphaproteobacteria	Caulobacterales	Caulobacteraceae	Caulobacter
Shigella flexneri	a0bee684-dfa9-4cc4-a41d-288197ea0ac1	20PSU-GSC	35	95.293	0.0985249	Proteobacteria	Gammaproteobacteria	Enterobacterales	Enterobacteriaceae	Escherichia-Shigella
Acinetobacter johnsonii	454741e9-9f1f-4aa4-9027-4d31902d2ede	10PSU-GSC	61	95.27	0.197827	Proteobacteria	Gammaproteobacteria	Moraxellales	Moraxellaceae	Acinetobacter
Acidovorax temperans	708a5891-e965-4d0e-a7f9-9d07ca27acc3	10PSU-GSC	36	95.199	0.11675	Proteobacteria	Betaproteobacteria	Burkholderiales	Comamonadaceae	Acidovorax
Janthinobacterium rivuli	de4c87e9-2947-49d1-81e2-56d3d9f709dd	10PSU-GSC	157	95.089	0.509162	Proteobacteria	Gammaproteobacteria	Burkholderiales	Oxalobacteraceae	Janthinobacterium
Simplicispira metamorpha	66ca6822-9fcb-478f-9337-25adb92d3278	10PSU-GSC	43	95.074	0.139452	Proteobacteria	Betaproteobacteria	Burkholderiales	Comamonadaceae	Simplicispira
Vibrio tapetis subsp. britannicus	fd0fd9ae-219a-47ac-b134-84156ce30e82	32PSU-SS	93	95.06	3.433	Proteobacteria	Gammaproteobacteria	Vibrionales	Vibrionaceae	Vibrio
Escherichia fergusonii ATCC 35469	46de85c4-3dd9-4907-b39f-ad1edcc7e094	20PSU-GSC	304	95.058	0.855759	Proteobacteria	Gammaproteobacteria	Enterobacterales	Enterobacteriaceae	Escherichia-Shigella
Janthinobacterium lividum	bf04ddf7-85b0-486a-8a4b-abd626f5c3d9	10PSU-GSC	47	95.053	0.152424	Proteobacteria	Gammaproteobacteria	Burkholderiales	Oxalobacteraceae	Janthinobacterium
Lachnospira eligens	192f9257-ff00-4281-ae40-6d7b598f8d94	20PSU-GSC	27	95.047	0.076005	Firmicutes	Clostridia	Eubacteriales	Lachnospiraceae	Lachnospira
Providencia sneebia DSM 19967	1770cb19-698a-4efb-84a0-2d897f719035	10PSU-GSC	95	95.02	0.308091	Proteobacteria	Gammaproteobacteria	Enterobacterales	Morganellaceae	Providencia
Blautia glucerasea	6c5bd123-f4c2-4b1d-aab9-e8db0236b119	10PSU-GSC	90	95.013	0.291876	Firmicutes	Clostridia	Eubacteriales	Lachnospiraceae	Blautia
Acinetobacter haemolyticus	6004d1ad-9fd9-4dc2-a3a3-de5a5f6b33bd	10PSU-GSC	74	94.993	0.239987	Proteobacteria	Gammaproteobacteria	Moraxellales	Moraxellaceae	Acinetobacter
Escherichia marmotae	a1cccfef-1fb6-4887-ac3e-659f89fc1a63	20PSU-GSC	240	94.927	0.6756	Proteobacteria	Gammaproteobacteria	Enterobacterales	Enterobacteriaceae	Escherichia-Shigella
Dechloromonas hortensis	1de6365d-1d29-4daa-9bea-dba657905554	10PSU-GSC	50	94.921	0.162153	Proteobacteria	Betaproteobacteria	Rhodocyclales	Azonexaceae	Dechloromonas
Thauera terpenica	46e13c08-0d4d-496f-a80b-0ec98a7f9a48	10PSU-GSC	47	94.919	0.152424	Proteobacteria	Betaproteobacteria	Burkholderiales	Rhodocyclaceae	Thauera
Roseburia hominis A2-183	2f24a25f-8915-4556-8925-bd30c209a745	10PSU-GSC	97	94.91	0.314578	Firmicutes	Clostridia	Eubacteriales	Lachnospiraceae	Roseburia
Acinetobacter johnsonii	4f38f3e0-6867-4fd5-b60e-28a4e8104319	10PSU-GSC	80	94.893	0.259445	Proteobacteria	Gammaproteobacteria	Moraxellales	Moraxellaceae	Acinetobacter
Rhodoferax ferrireducens T118	227495ab-355b-481c-8f9d-54e59e8f3b1d	10PSU-GSC	43	94.884	0.139452	Proteobacteria	Betaproteobacteria	Burkholderiales	Comamonadaceae	Rhodoferax
Bacteroides luti	7d6d5e47-2f1a-4f64-8acc-c443e9eacab4	20PSU-GSC	91	94.872	0.256165	Bacteroidetes	Bacteroidia	Bacteroidales	Bacteroidaceae	Bacteroides
Curtobacterium oceanosedimentum	07a9c949-8607-43d0-86fd-e1add55ce4f5	32PSU-FD	33	94.854	1.60897	Actinobacteria	Actinomycetia	Micrococcales	Microbacteriaceae	Curtobacterium
Zoogloea ramigera	7ba68721-944b-4044-a1f3-39fbb58ce64f	20PSU-GSC	70	94.832	0.19705	Proteobacteria	Betaproteobacteria	Burkholderiales	Rhodocyclaceae	Zoogloea
Tolumonas auensis	e9d78f5f-921a-4456-a2a7-4d85be4dae08	10PSU-GSC	52	94.822	0.16864	Proteobacteria	Gammaproteobacteria	Aeromonadales	Aeromonadaceae	Tolumonas
Pseudomonas helmanticensis	00cfad21-d903-496b-bdcc-29d7aab117f9	10PSU-GSC	66	94.819	0.214042	Proteobacteria	Gammaproteobacteria	Pseudomonadales	Pseudomonadaceae	Pseudomonas
Eubacterium coprostanoligenes	5c0ab1e5-50be-48e8-b708-47b4aece32a9	10PSU-GSC	81	94.813	0.262689	Firmicutes	Clostridia	Eubacteriales	Eubacteriaceae	Eubacterium
Escherichia fergusonii ATCC 35469	6159b35b-bbd7-46db-9b3b-c80a70421c28	20PSU-GSC	35	94.79	0.0985249	Proteobacteria	Gammaproteobacteria	Enterobacterales	Enterobacteriaceae	Escherichia-Shigella
Janthinobacterium lividum	3483503d-8ddb-46ca-b944-211e0a3d4b0e	10PSU-GSC	44	94.747	0.142695	Proteobacteria	Gammaproteobacteria	Burkholderiales	Oxalobacteraceae	Janthinobacterium
Pseudomonas veronii	c53a04d2-4988-43f7-bc12-92c654c8252f	10PSU-GSC	94	94.74	0.304848	Proteobacteria	Gammaproteobacteria	Pseudomonadales	Pseudomonadaceae	Pseudomonas
Escherichia fergusonii ATCC 35469	1e4b3824-4b70-426d-839c-cb6ce49f6f27	20PSU-GSC	969	94.733	2.72773	Proteobacteria	Gammaproteobacteria	Enterobacterales	Enterobacteriaceae	Escherichia-Shigella
Phocaeicola vulgatus	f11d2158-fc3b-490e-870e-6214c941ef57	10PSU-GSC	50	94.719	0.162153	Bacteroidetes	Bacteroidia	Bacteroidales	Bacteroidaceae	Phocaeicola
Janthinobacterium rivuli	ece0b7fe-3425-45cc-920f-26930e6b1054	20PSU-GSC	66	94.709	0.18579	Proteobacteria	Gammaproteobacteria	Burkholderiales	Oxalobacteraceae	Janthinobacterium
Janthinobacterium rivuli	ad564abf-f75f-4c77-b527-deef7507ac0f	20PSU-GSC	107	94.673	0.301205	Proteobacteria	Gammaproteobacteria	Burkholderiales	Oxalobacteraceae	Janthinobacterium
Acidovorax temperans	202cc806-e6f4-41ea-b272-452d73842e87	20PSU-GSC	31	94.598	0.0872649	Proteobacteria	Betaproteobacteria	Burkholderiales	Comamonadaceae	Acidovorax
Microbacterium mangrovi	d8227073-ff49-4b22-a7d4-19f65dba7754	32PSU-GSC	25	94.591	0.446907	Actinobacteria	Actinomycetia	Micrococcales	Microbacteriaceae	Microbacterium
Comamonas jiangduensis	209641ba-1e78-4627-aaa4-a9322899b367	10PSU-GSC	151	94.578	0.489703	Proteobacteria	Betaproteobacteria	Burkholderiales	Comamonadaceae	Comamonas
Aeromonas media	cdb5ec8c-8e5b-46d4-aad4-14251706797e	20PSU-GSC	62	94.564	0.17453	Proteobacteria	Gammaproteobacteria	Aeromonadales	Aeromonadaceae	Aeromonas
'Massilia aquatica' Lu et al. 2020	1370ffa4-4f16-4e0c-ac04-98212caaeb40	10PSU-GSC	58	94.555	0.188098	Proteobacteria	Betaproteobacteria	Burkholderiales	Oxalobacteraceae	Massilia
Janthinobacterium rivuli	a145829e-a573-407a-a3ad-76fc4ebf60b4	10PSU-GSC	60	94.519	0.194584	Proteobacteria	Gammaproteobacteria	Burkholderiales	Oxalobacteraceae	Janthinobacterium
Pseudomonas libanensis	a2e6274e-3bbb-43ef-b9c9-d08140e1db4f	32PSU-GSC	101	94.505	1.80551	Proteobacteria	Gammaproteobacteria	Pseudomonadales	Pseudomonadaceae	Pseudomonas
Shigella flexneri	33531814-efda-4e7d-b6fb-d5250277a891	FW	2545	94.502	52.6479	Proteobacteria	Gammaproteobacteria	Enterobacterales	Enterobacteriaceae	Escherichia-Shigella
Enterococcus aquimarinus	45d0c193-f2bb-4339-b159-1fda906883aa	10PSU-GSC	53	94.493	0.171883	Firmicutes	Bacilli	Lactobacillales	Enterococcaceae	Enterococcus
Delftia lacustris	37a93e29-d2b6-4f76-bf28-369e83eb63d0	10PSU-GSC	51	94.471	0.165396	Proteobacteria	Betaproteobacteria	Burkholderiales	Comamonadaceae	Delftia
Janthinobacterium rivuli	64b2860b-66cc-4205-ba66-8c3847bd570e	10PSU-GSC	60	94.448	0.194584	Proteobacteria	Gammaproteobacteria	Burkholderiales	Oxalobacteraceae	Janthinobacterium
Acidovorax temperans	848b73af-6a18-4d7e-9d93-5ce0581f48bd	10PSU-GSC	63	94.441	0.204313	Proteobacteria	Betaproteobacteria	Burkholderiales	Comamonadaceae	Acidovorax
Dysgonomonas gadei ATCC BAA-286	b1c7a1c5-ee29-4d78-a75d-b39822cdddf4	10PSU-GSC	26	94.414	0.0843198	Bacteroidetes	Bacteroidia	Bacteroidales	Dysgonomonadaceae	Dysgonomonas
Thermomonas carbonis	2c4c3a0d-344c-4dd2-be90-07ebb62c1fa0	10PSU-GSC	65	94.407	0.210799	Proteobacteria	Gammaproteobacteria	Xanthomonadales	Xanthomonadaceae	Thermomonas
Raoultella ornithinolytica	52decf93-90e9-4331-802d-f6f0d9eaeab8	10PSU-GSC	48	94.385	0.155667	Proteobacteria	Gammaproteobacteria	Enterobacterales	Enterobacteriaceae	Klebsiella-Raoultella
Aquabacterium commune	d488024a-7010-4963-a1ac-26cc779507f4	10PSU-GSC	49	94.378	0.15891	Proteobacteria	Betaproteobacteria	Burkholderiales	Burkholderiales genera incertae sedis	Aquabacterium
Klebsiella aerogenes KCTC 2190	5444785a-eb12-4fdf-a953-ba8a9c0fd9ba	10PSU-GSC	349	94.359	1.13183	Proteobacteria	Gammaproteobacteria	Enterobacterales	Enterobacteriaceae	Klebsiella-Raoultella
Escherichia fergusonii ATCC 35469	f3a7f9f9-76c4-4f06-8251-7aa8d0384ac9	20PSU-GSC	50	94.314	0.14075	Proteobacteria	Gammaproteobacteria	Enterobacterales	Enterobacteriaceae	Escherichia-Shigella
Parasutterella excrementihominis	b66f3960-cf59-4f28-9116-e418e265a5bd	20PSU-GSC	34	94.291	0.0957099	Proteobacteria	Betaproteobacteria	Burkholderiales	Sutterellaceae	Parasutterella
Zoogloea ramigera	359c1586-7a3c-417c-9f1c-545877b9ce9e	10PSU-GSC	59	94.288	0.191341	Proteobacteria	Betaproteobacteria	Burkholderiales	Rhodocyclaceae	Zoogloea
Zoogloea caeni	fbaf8e1a-ac77-4d0f-9f14-f0d2a6639785	10PSU-GSC	61	94.262	0.197827	Proteobacteria	Betaproteobacteria	Burkholderiales	Rhodocyclaceae	Zoogloea
Prevotella copri DSM 18205	65199718-a065-4da6-a461-41fa9966cf3a	10PSU-GSC	72	94.245	0.233501	Bacteroidetes	Bacteroidia	Bacteroidales	Prevotellaceae	Prevotella
Sediminibacterium salmoneum	cde4815a-3fb5-4267-9c68-8703ae643939	FW	19	94.231	0.393049	Bacteroidetes	Chitinophagia	Chitinophagales	Chitinophagaceae	Sediminibacterium
Janthinobacterium aquaticum	a174b884-3b91-4238-87eb-cd3b4948b7c0	20PSU-GSC	42	94.228	0.11823	Proteobacteria	Gammaproteobacteria	Burkholderiales	Oxalobacteraceae	Janthinobacterium
Duganella levis	7ddf4127-41a2-40ea-936d-ca588af47aee	10PSU-GSC	74	94.213	0.239987	Proteobacteria	Betaproteobacteria	Burkholderiales	Oxalobacteraceae	Duganella
Methylibium petroleiphilum PM1	81171425-1c54-4988-a077-dfbfce40be9a	20PSU-GSC	110	94.202	0.30965	Proteobacteria	Betaproteobacteria	Burkholderiales	Burkholderiales genera incertae sedis	Methylibium
Escherichia fergusonii ATCC 35469	f4708ea3-b0e0-4b12-baa8-d10d83665f92	20PSU-GSC	25	94.193	0.070375	Proteobacteria	Gammaproteobacteria	Enterobacterales	Enterobacteriaceae	Escherichia-Shigella
Sulfurimonas denitrificans DSM 1251	1ffcf49b-ab65-473f-9686-45a94f06f081	10PSU-GSC	31	94.183	0.100535	Proteobacteria	Epsilonproteobacteria	Campylobacterales	Thiovulaceae	Sulfurimonas
Acinetobacter johnsonii	601f5f60-4c0b-466b-974f-f30129278bbd	10PSU-GSC	72	94.145	0.233501	Proteobacteria	Gammaproteobacteria	Moraxellales	Moraxellaceae	Acinetobacter
Megamonas rupellensis	5aa0b64f-53cb-4429-a21e-7f698a3001a2	20PSU-GSC	25	94.143	0.070375	Firmicutes	Negativicutes	Selenomonadales	Selenomonadaceae	Megamonas
Rhodoferax saidenbachensis	8336159b-b016-4b21-97e8-3c06c0cba45b	10PSU-GSC	70	94.13	0.227015	Proteobacteria	Betaproteobacteria	Burkholderiales	Comamonadaceae	Rhodoferax
Zoogloea caeni	cfe3266b-7f7d-4c64-a2e2-2bf082fc150c	10PSU-GSC	219	94.13	0.710232	Proteobacteria	Betaproteobacteria	Burkholderiales	Rhodocyclaceae	Zoogloea
Escherichia fergusonii ATCC 35469	c03b18bf-95cc-4734-99f2-8c5e6c26103f	20PSU-GSC	227	94.122	0.639005	Proteobacteria	Gammaproteobacteria	Enterobacterales	Enterobacteriaceae	Escherichia-Shigella
Janthinobacterium violaceinigrum	af856045-69e8-4f03-868a-4bf5d2c342db	20PSU-GSC	20	94.122	0.0563	Proteobacteria	Gammaproteobacteria	Burkholderiales	Oxalobacteraceae	Janthinobacterium
Acinetobacter bouvetii	71bfdc2b-b082-40c7-b7e8-4379a9b1e0b0	10PSU-GSC	295	94.11	0.956705	Proteobacteria	Gammaproteobacteria	Moraxellales	Moraxellaceae	Acinetobacter
Bacteroides stercoris ATCC 43183	bfcf6199-6ae4-410c-8776-483acf661042	10PSU-GSC	128	94.11	0.415113	Bacteroidetes	Bacteroidia	Bacteroidales	Bacteroidaceae	Bacteroides
Prevotella stercorea DSM 18206	e6d9567b-d97d-4ef4-8194-25b8189298fe	10PSU-GSC	56	94.082	0.181612	Bacteroidetes	Bacteroidia	Bacteroidales	Prevotellaceae	Prevotella
Acidovorax defluvii	571de53e-aa70-4993-94d3-8d2aa3755c47	20PSU-GSC	71	94.039	0.199865	Proteobacteria	Betaproteobacteria	Burkholderiales	Comamonadaceae	Acidovorax
Faecalibacterium prausnitzii	b0b066ef-3e04-4d0e-8b84-d7e50f2ea2e9	20PSU-GSC	26	93.996	0.07319	Firmicutes	Clostridia	Eubacteriales	Oscillospiraceae	Faecalibacterium
Flavobacterium qiangtangense	348aac9a-005d-4538-ad6d-c67142f5da0c	10PSU-GSC	44	93.995	0.142695	Bacteroidetes	Flavobacteriia	Flavobacteriales	Flavobacteriaceae	Flavobacterium
Pseudomonas umsongensis	9690a59d-7022-4326-9893-c850e02ff61d	10PSU-GSC	90	93.977	0.291876	Proteobacteria	Gammaproteobacteria	Pseudomonadales	Pseudomonadaceae	Pseudomonas
Mesosutterella multiformis	7476a2e9-b04f-4731-90f4-3d2d80c0525a	10PSU-GSC	85	93.95	0.275661	Proteobacteria	Betaproteobacteria	Burkholderiales	Sutterellaceae	Mesosutterella
Stagnimonas aquatica	d3c6f23c-c2ae-4eb3-ab2f-f5828032164e	20PSU-GSC	66	93.935	0.18579	Proteobacteria	Gammaproteobacteria	Nevskiales	Sinobacteriaceae	Stagnimonas
Acinetobacter johnsonii	6b2e870c-dc83-4f82-9f07-160c231ecef9	32PSU-GSC	143	93.891	2.55631	Proteobacteria	Gammaproteobacteria	Moraxellales	Moraxellaceae	Acinetobacter
Acinetobacter johnsonii	758d0bec-2be3-45a3-9c2f-26f9a40972c2	10PSU-GSC	109	93.865	0.353494	Proteobacteria	Gammaproteobacteria	Moraxellales	Moraxellaceae	Acinetobacter
Escherichia fergusonii ATCC 35469	9e6d2eb2-7aab-4c65-af6b-a979411ed61a	32PSU-FD	526	93.846	25.646	Proteobacteria	Gammaproteobacteria	Enterobacterales	Enterobacteriaceae	Escherichia-Shigella
Tolumonas auensis	d48bcaa1-9eb6-4cb0-b13a-c994d5279068	10PSU-GSC	79	93.839	0.256202	Proteobacteria	Gammaproteobacteria	Aeromonadales	Aeromonadaceae	Tolumonas
Escherichia fergusonii ATCC 35469	f96fa4fe-3986-4116-bf86-006c5a6a8ed9	20PSU-GSC	27	93.834	0.076005	Proteobacteria	Gammaproteobacteria	Enterobacterales	Enterobacteriaceae	Escherichia-Shigella
Tolumonas auensis	679ca61c-c119-43b0-bc85-a9216855ab21	10PSU-GSC	288	93.786	0.934004	Proteobacteria	Gammaproteobacteria	Aeromonadales	Aeromonadaceae	Tolumonas
Vibrio scophthalmi LMG 19158	eaedd749-de25-44b6-9089-fdd51f6a32a1	32PSU-SS	55	93.729	2.03027	Proteobacteria	Gammaproteobacteria	Vibrionales	Vibrionaceae	Vibrio
Acinetobacter johnsonii	ad1964fb-26fd-46ea-a869-fa2d0cf10401	FW	38	93.704	0.786098	Proteobacteria	Gammaproteobacteria	Moraxellales	Moraxellaceae	Acinetobacter
Zoogloea ramigera	498051e9-4b71-4338-8555-38951bee79f3	20PSU-GSC	47	93.691	0.132305	Proteobacteria	Betaproteobacteria	Burkholderiales	Rhodocyclaceae	Zoogloea
Thermomonas fusca	222eac02-772f-4f8f-9604-36e39db8894c	10PSU-GSC	68	93.611	0.220529	Proteobacteria	Gammaproteobacteria	Xanthomonadales	Xanthomonadaceae	Thermomonas
Janthinobacterium rivuli	34d13c42-aaeb-4760-bee5-cd032a2dd5c3	10PSU-GSC	210	93.584	0.681044	Proteobacteria	Gammaproteobacteria	Burkholderiales	Oxalobacteraceae	Janthinobacterium
Escherichia fergusonii ATCC 35469	aaed5a38-50da-4833-bf70-60239ad14c0b	32PSU-GSC	2099	93.525	37.5223	Proteobacteria	Gammaproteobacteria	Enterobacterales	Enterobacteriaceae	Escherichia-Shigella
Pseudomonas vancouverensis	b224bc11-c898-4853-8e0e-a71171639c4f	10PSU-GSC	63	93.524	0.204313	Proteobacteria	Gammaproteobacteria	Pseudomonadales	Pseudomonadaceae	Pseudomonas
Alistipes onderdonkii	e27dfd94-2bcf-4eba-acfd-ebdab1488efa	10PSU-GSC	65	93.475	0.210799	Bacteroidetes	Bacteroidia	Bacteroidales	Rikenellaceae	Alistipes
Comamonas odontotermitis	bff0f9a4-9901-467d-bfee-eb8845ef19de	10PSU-GSC	70	93.466	0.227015	Proteobacteria	Betaproteobacteria	Burkholderiales	Comamonadaceae	Comamonas
Paludibacter propionicigenes WB4	af269c4c-4334-4324-ac83-466ddaad5fa7	20PSU-GSC	62	93.464	0.17453	Bacteroidetes	Bacteroidia	Bacteroidales	Paludibacteraceae	Paludibacter
Oscillibacter valericigenes	ad018038-cda1-40ef-8833-1666e9f360fe	20PSU-GSC	28	93.46	0.07882	Firmicutes	Clostridia	Eubacteriales	Oscillospiraceae	Oscillibacter
Shigella sonnei	670f5c51-78eb-4e8c-a505-3ae15cb83f46	20PSU-GSC	144	93.458	0.40536	Proteobacteria	Gammaproteobacteria	Enterobacterales	Enterobacteriaceae	Escherichia-Shigella
Alistipes onderdonkii	71d11c01-67b8-474e-af42-f6f86fe6a14d	10PSU-GSC	101	93.445	0.32755	Bacteroidetes	Bacteroidia	Bacteroidales	Rikenellaceae	Alistipes
Prevotella copri DSM 18205	b751b62b-6b44-4450-b22f-2087034592cc	10PSU-GSC	49	93.442	0.15891	Bacteroidetes	Bacteroidia	Bacteroidales	Prevotellaceae	Prevotella
Rhodoferax ferrireducens T118	5a789356-968a-40d8-b29c-d01d285ec580	10PSU-GSC	24	93.44	0.0778336	Proteobacteria	Betaproteobacteria	Burkholderiales	Comamonadaceae	Rhodoferax
Aeromonas allosaccharophila	5b82d776-3b52-4bab-9330-bc4dd19530ae	10PSU-GSC	40	93.387	0.129723	Proteobacteria	Gammaproteobacteria	Aeromonadales	Aeromonadaceae	Aeromonas
Acidovorax caeni	65a6433e-76e8-46a5-8889-a03719f71c5d	20PSU-GSC	21	93.382	0.059115	Proteobacteria	Betaproteobacteria	Burkholderiales	Comamonadaceae	Acidovorax
Lactococcus raffinolactis	cb5bd2e6-68c8-4efe-b049-85b3c65ccc9c	10PSU-GSC	56	93.357	0.181612	Firmicutes	Bacilli	Lactobacillales	Streptococcaceae	Lactococcus
Bacteroides graminisolvens	d8208b76-ff64-4c7e-a558-5b25ca0091b9	20PSU-GSC	77	93.356	0.216755	Bacteroidetes	Bacteroidia	Bacteroidales	Bacteroidaceae	Bacteroides
Escherichia fergusonii ATCC 35469	ae2e8556-5e69-4d73-b956-3157039dac22	20PSU-GSC	10254	93.338	28.865	Proteobacteria	Gammaproteobacteria	Enterobacterales	Enterobacteriaceae	Escherichia-Shigella
Extensimonas perlucida	a5fead13-3ed8-4f9b-80ca-7d309a7d90bd	10PSU-GSC	62	93.261	0.20107	Proteobacteria	Betaproteobacteria	Burkholderiales	Comamonadaceae	Extensimonas
Bacteroides luti	dcf55dae-b32d-434e-ac38-4e466de38ee1	10PSU-GSC	79	93.251	0.256202	Bacteroidetes	Bacteroidia	Bacteroidales	Bacteroidaceae	Bacteroides
Aquitalea magnusonii	112f6f53-cbd6-49dc-b98b-9b779f258faf	10PSU-GSC	55	93.235	0.178369	Proteobacteria	Betaproteobacteria	Neisseriales	Chromobacteriaceae	Aquitalea
Zoogloea caeni	f52d5511-a612-4249-aa3f-b326644ccc1d	10PSU-GSC	45	93.218	0.145938	Proteobacteria	Betaproteobacteria	Burkholderiales	Rhodocyclaceae	Zoogloea
Pectobacterium betavasculorum	6ffdbdc5-d7bb-4214-8830-257794eb53c6	10PSU-GSC	35	93.205	0.113507	Proteobacteria	Gammaproteobacteria	Enterobacterales	Pectobacteriaceae	Pectobacterium
Erythrobacter sanguineus	deff662c-7aa6-489b-a6de-4de3cdfad12e	10PSU-GSC	24	93.123	0.0778336	Proteobacteria	Alphaproteobacteria	Sphingomonadales	Erythrobacteraceae	Erythrobacter-Porphyrobacter
Duganella qianjiadongensis	c9f4c0a4-5168-4b69-86db-6ee8dcc121ef	10PSU-GSC	50	93.115	0.162153	Proteobacteria	Betaproteobacteria	Burkholderiales	Oxalobacteraceae	Duganella
Janthinobacterium rivuli	42f20ede-f784-40b5-9b48-4807aa5f1153	10PSU-GSC	31	93.108	0.100535	Proteobacteria	Gammaproteobacteria	Burkholderiales	Oxalobacteraceae	Janthinobacterium
Acidovorax temperans	ac203fae-8f74-49e6-a591-93f36e1091f1	20PSU-GSC	32	93.085	0.0900799	Proteobacteria	Betaproteobacteria	Burkholderiales	Comamonadaceae	Acidovorax
Hydrogenophaga caeni	b249595f-9b76-46ec-b91a-364cbe772427	10PSU-GSC	49	93.079	0.15891	Proteobacteria	Betaproteobacteria	Burkholderiales	Comamonadaceae	Hydrogenophaga
Escherichia fergusonii ATCC 35469	e0ba96a2-dc53-4862-9b96-1c89aea25985	20PSU-GSC	21	93.069	0.059115	Proteobacteria	Gammaproteobacteria	Enterobacterales	Enterobacteriaceae	Escherichia-Shigella
Pseudaeromonas pectinilytica	7d7a685b-4548-4dd1-824b-135332487005	10PSU-GSC	75	93.033	0.24323	Proteobacteria	Gammaproteobacteria	Enterobacterales	Aeromonadaceae	Pseudaeromonas
Hyphomicrobium facile subsp. tolerans	186e3221-cb9d-4f62-83d2-6f1805a2dc46	10PSU-GSC	29	93.004	0.094049	Proteobacteria	Alphaproteobacteria	Hyphomicrobiales	Hyphomicrobiaceae	Hyphomicrobium
Providencia rustigianii	3e1cc43c-5138-4863-8005-b1845b4fa7ba	10PSU-GSC	148	92.995	0.479974	Proteobacteria	Gammaproteobacteria	Enterobacterales	Morganellaceae	Providencia
Acinetobacter tjernbergiae	95bdcc50-d8a5-4705-b445-7b858c178213	20PSU-GSC	264	92.958	0.74316	Proteobacteria	Gammaproteobacteria	Moraxellales	Moraxellaceae	Acinetobacter
Tibeticola sediminis	c05ed43a-8146-4deb-be35-f7694c6aa28b	10PSU-GSC	61	92.954	0.197827	Proteobacteria	Betaproteobacteria	Burkholderiales	Comamonadaceae	Tibeticola
Escherichia fergusonii ATCC 35469	e3c87724-0006-419f-bff9-a2022bf33bcb	20PSU-GSC	23	92.953	0.064745	Proteobacteria	Gammaproteobacteria	Enterobacterales	Enterobacteriaceae	Escherichia-Shigella
Prevotella copri DSM 18205	657bf458-f1ab-4084-bdc1-c3e8728a4430	10PSU-GSC	75	92.949	0.24323	Bacteroidetes	Bacteroidia	Bacteroidales	Prevotellaceae	Prevotella
Acinetobacter albensis	fb412021-2fd5-4bfe-8b95-9e1c5d416d73	10PSU-GSC	60	92.905	0.194584	Proteobacteria	Gammaproteobacteria	Moraxellales	Moraxellaceae	Acinetobacter
Melaminivora jejuensis	b46aa052-bf8f-431f-b930-aca2be24a5c3	10PSU-GSC	37	92.901	0.119994	Proteobacteria	Betaproteobacteria	Burkholderiales	Comamonadaceae	Melaminivora
Flavobacterium succinicans	675de404-01a3-4008-ac82-d0f692c7f6d0	20PSU-GSC	321	92.867	0.903614	Bacteroidetes	Flavobacteriia	Flavobacteriales	Flavobacteriaceae	Flavobacterium
Acidovorax temperans	4721a2c0-ab1e-4ec4-88fd-1c8b55a211d4	10PSU-GSC	64	92.857	0.207556	Proteobacteria	Betaproteobacteria	Burkholderiales	Comamonadaceae	Acidovorax
Phascolarctobacterium faecium	af905e0a-3334-4dc6-a20c-dcae7efa4279	20PSU-GSC	37	92.792	0.104155	Firmicutes	Negativicutes	Acidaminococcales	Acidaminococcaceae	Phascolarctobacterium
Escherichia fergusonii ATCC 35469	f423b5e5-6a9f-48e4-b54a-ab235f322399	20PSU-GSC	285	92.79	0.802275	Proteobacteria	Gammaproteobacteria	Enterobacterales	Enterobacteriaceae	Escherichia-Shigella
Cronobacter turicensis z3032	b9c2f104-0989-416d-90e4-5492c69d7581	20PSU-GSC	39	92.77	0.109785	Proteobacteria	Gammaproteobacteria	Enterobacterales	Enterobacteriaceae	Cronobacter
Janthinobacterium violaceinigrum	e720ea49-fe14-48ef-9a8b-5593792024b6	10PSU-GSC	116	92.765	0.376196	Proteobacteria	Gammaproteobacteria	Burkholderiales	Oxalobacteraceae	Janthinobacterium
Eubacterium ruminantium	83d85adf-7a02-4c07-9076-1ef0e36f8d1d	10PSU-GSC	107	92.748	0.347008	Firmicutes	Clostridia	Eubacteriales	Eubacteriaceae	Eubacterium
Acinetobacter lwoffii	647b1a05-6783-4955-80e0-269037ae279d	20PSU-GSC	36	92.744	0.10134	Proteobacteria	Gammaproteobacteria	Moraxellales	Moraxellaceae	Acinetobacter
Glaciimonas immobilis	41ae4d44-bc1d-4f9d-95f7-1ee12d795289	20PSU-GSC	51	92.742	0.143565	Proteobacteria	Betaproteobacteria	Burkholderiales	Oxalobacteraceae	Glaciimonas
Parabacteroides chartae	31df8599-69d8-4515-81bd-4931bf2ae500	10PSU-GSC	62	92.72	0.20107	Bacteroidetes	Bacteroidia	Bacteroidales	Tannerellaceae	Parabacteroides
Dialister pneumosintes	756ee066-0af4-451d-b255-bdfd45d1fa55	10PSU-GSC	55	92.704	0.178369	Firmicutes	Negativicutes	Veillonellales	Veillonellaceae	Dialister
Aliarcobacter cryaerophilus	756f8034-c1ba-4400-8652-13573abc9db7	10PSU-GSC	350	92.685	1.13507	Proteobacteria	Epsilonproteobacteria	Campylobacterales	Arcobacteraceae	Aliarcobacter
Phascolarctobacterium faecium	7a2f17a1-672b-404f-8388-12b99c1e9a5d	20PSU-GSC	32	92.675	0.0900799	Firmicutes	Negativicutes	Acidaminococcales	Acidaminococcaceae	Phascolarctobacterium
Aliarcobacter cryaerophilus	7f7d8ed4-7fac-495b-b4e7-7bf35e072fdd	20PSU-GSC	35	92.671	0.0985249	Proteobacteria	Epsilonproteobacteria	Campylobacterales	Arcobacteraceae	Aliarcobacter
Lactococcus raffinolactis	7882f76a-ca09-4f90-9ef5-6af943d7e1e6	10PSU-GSC	74	92.67	0.239987	Firmicutes	Bacilli	Lactobacillales	Streptococcaceae	Lactococcus
Janthinobacterium rivuli	62e07a86-da32-47e8-9760-a75a44c28b4e	10PSU-GSC	67	92.65	0.217286	Proteobacteria	Gammaproteobacteria	Burkholderiales	Oxalobacteraceae	Janthinobacterium
Pseudomonas silesiensis	024ab058-a778-42b6-aaeb-e942a63ff938	32PSU-SS	25	92.603	0.92285	Proteobacteria	Gammaproteobacteria	Pseudomonadales	Pseudomonadaceae	Pseudomonas
Faecalibacterium prausnitzii	c594c2f6-1668-412c-b723-f182adbee57f	20PSU-GSC	72	92.582	0.20268	Firmicutes	Clostridia	Eubacteriales	Oscillospiraceae	Faecalibacterium
Zoogloea resiniphila	dcd7dbab-3f10-4ca1-9c84-d941a2447bd5	20PSU-GSC	26	92.573	0.07319	Proteobacteria	Betaproteobacteria	Burkholderiales	Rhodocyclaceae	Zoogloea
Massilia atriviolacea	8fca6018-cbb3-4dd0-a48d-68dbbe7b3086	20PSU-GSC	28	92.529	0.07882	Proteobacteria	Betaproteobacteria	Burkholderiales	Oxalobacteraceae	Massilia
Acinetobacter johnsonii	83ca3a8f-b349-4257-9ae3-d7021944feba	FW	28	92.523	0.57923	Proteobacteria	Gammaproteobacteria	Moraxellales	Moraxellaceae	Acinetobacter
Lacinutrix iliipiscaria	f79b81b1-45f1-4c71-89c7-e935f360cbca	FW	24	92.513	0.496483	Bacteroidetes	Flavobacteriia	Flavobacteriales	Flavobacteriaceae	Lacinutrix
Janthinobacterium aquaticum	f18ddf08-3fcb-4f10-916e-d3ca8d96dd8e	20PSU-GSC	122	92.49	0.34343	Proteobacteria	Gammaproteobacteria	Burkholderiales	Oxalobacteraceae	Janthinobacterium
Aeromonas jandaei	c4c59391-2ec1-4db9-927a-928dc713322b	10PSU-GSC	39	92.482	0.12648	Proteobacteria	Gammaproteobacteria	Aeromonadales	Aeromonadaceae	Aeromonas
Zoogloea oryzae	3dfb1f96-a5f5-406c-8e33-0ef26a447a9c	10PSU-GSC	65	92.478	0.210799	Proteobacteria	Betaproteobacteria	Burkholderiales	Rhodocyclaceae	Zoogloea
Aeromonas veronii bv. veronii	2471719d-5d68-40a4-832f-e7e5e580cda7	10PSU-GSC	21	92.439	0.0681044	Proteobacteria	Gammaproteobacteria	Aeromonadales	Aeromonadaceae	Aeromonas
Citrobacter murliniae	c2055943-6623-40d9-b0d4-9a1acd2a135f	10PSU-GSC	30	92.433	0.097292	Proteobacteria	Gammaproteobacteria	Enterobacterales	Enterobacteriaceae	Citrobacter
Simplicispira metamorpha	c0ef818f-71e5-46b8-964b-6314e1a1208f	10PSU-GSC	160	92.401	0.518891	Proteobacteria	Betaproteobacteria	Burkholderiales	Comamonadaceae	Simplicispira
Arcobacter suis CECT 7833	6130ba7f-bff3-430e-a3d7-6b7176ae8ccf	20PSU-GSC	19	92.387	0.053485	Proteobacteria	Epsilonproteobacteria	Campylobacterales	Arcobacteraceae	Arcobacter
Cypionkella aquatica	9acee288-a748-4d83-8207-06b3db9ac30c	10PSU-GSC	34	92.356	0.110264	Proteobacteria	Alphaproteobacteria	Rhodobacterales	Rhodobacteraceae	Cypionkella
Acidovorax temperans	ac642f76-216a-4ba0-99cb-c4b87c9d9223	20PSU-GSC	22	92.344	0.06193	Proteobacteria	Betaproteobacteria	Burkholderiales	Comamonadaceae	Acidovorax
Acidovorax caeni	f503086d-7456-477e-a41d-1a2913af55c2	20PSU-GSC	74	92.339	0.20831	Proteobacteria	Betaproteobacteria	Burkholderiales	Comamonadaceae	Acidovorax
Aeromonas media	7759bcf6-76fd-4cb8-bfe5-7e954e8f6eed	20PSU-GSC	80	92.313	0.2252	Proteobacteria	Gammaproteobacteria	Aeromonadales	Aeromonadaceae	Aeromonas
Bacteroides thetaiotaomicron	be655832-3f87-4d56-b370-77e64952bef7	20PSU-GSC	65	92.281	0.182975	Bacteroidetes	Bacteroidia	Bacteroidales	Bacteroidaceae	Bacteroides
Eubacterium oxidoreducens	f502ed66-2fdc-4993-a8a7-6ed35a48c8a6	10PSU-GSC	55	92.266	0.178369	Firmicutes	Clostridia	Eubacteriales	Eubacteriaceae	Eubacterium
Aeromonas media	d9227ef5-eaef-4e3c-bf36-8e8434e080e1	10PSU-GSC	504	92.206	1.63451	Proteobacteria	Gammaproteobacteria	Aeromonadales	Aeromonadaceae	Aeromonas
Acinetobacter baumannii	19abcaae-ad48-4f45-9ab5-57ce5e73a3c0	20PSU-GSC	25	92.199	0.070375	Proteobacteria	Gammaproteobacteria	Moraxellales	Moraxellaceae	Acinetobacter
Parabacteroides distasonis	5640f8a3-67ca-468f-9ec9-68de246d4e15	10PSU-GSC	38	92.183	0.123237	Bacteroidetes	Bacteroidia	Bacteroidales	Tannerellaceae	Parabacteroides
Enterobacter cloacae	792bb046-1edf-47bd-896c-1aefaf207b54	10PSU-GSC	51	92.167	0.165396	Proteobacteria	Gammaproteobacteria	Enterobacterales	Enterobacteriaceae	Enterobacter
Acidaminococcus fermentans DSM 20731	8ca11b59-be81-4abc-8751-42f6ac1db43c	20PSU-GSC	51	92.149	0.143565	Firmicutes	Negativicutes	Acidaminococcales	Acidaminococcaceae	Acidaminococcus
Caenibaculum baiyandianus	233a48ea-e45e-40fd-8883-797f3d18341f	10PSU-GSC	25	92.129	0.0810767	Proteobacteria	Betaproteobacteria	Burkholderiales	Burkholderiaceae	Caenibaculum
Formivibrio citricus	4579eff6-03ab-4550-bc3e-540b925dee95	20PSU-GSC	50	92.116	0.14075	Proteobacteria	Betaproteobacteria	Neisseriales	Chromobacteriaceae	Formivibrio
Algibacter agarivorans	5ab2ff16-4d59-4b2b-a79f-498f287cdca5	32PSU-GSC	61	92.112	1.09045	Bacteroidetes	Flavobacteriia	Flavobacteriales	Flavobacteriaceae	Algibacter
Lactococcus chungangensis CAU 28 = DSM 22330	98ca0228-9958-4560-8669-357e6ab5ad7f	20PSU-GSC	58	92.112	0.16327	Firmicutes	Bacilli	Lactobacillales	Streptococcaceae	Lactococcus
Denitratisoma oestradiolicum	6982b328-19f3-440c-8a7c-5ba5faf52aa6	FW	59	92.1	1.22052	Proteobacteria	Betaproteobacteria	Nitrosomonadales	Sterolibacteriaceae	Denitratisoma
Zoogloea resiniphila	8ca24e0b-174f-49ec-870b-d5da6916963f	20PSU-GSC	25	92.095	0.070375	Proteobacteria	Betaproteobacteria	Burkholderiales	Rhodocyclaceae	Zoogloea
Massilia chloroacetimidivorans	c043f704-2b03-4f76-91a7-8cd47c2b1d5e	20PSU-GSC	20	92.085	0.0563	Proteobacteria	Betaproteobacteria	Burkholderiales	Oxalobacteraceae	Massilia
Aquitalea magnusonii	4a1c06f5-3f59-459b-ab8a-0869eb6563c7	10PSU-GSC	40	92.067	0.129723	Proteobacteria	Betaproteobacteria	Neisseriales	Chromobacteriaceae	Aquitalea
Flavobacterium antarcticum	a49832fa-7b0e-4993-b04f-8ed292914e6e	10PSU-GSC	54	92.056	0.175126	Bacteroidetes	Flavobacteriia	Flavobacteriales	Flavobacteriaceae	Flavobacterium
Janthinobacterium rivuli	9260ab88-c6eb-4a2e-a0b1-7ff8a3c85718	20PSU-GSC	98	92.038	0.27587	Proteobacteria	Gammaproteobacteria	Burkholderiales	Oxalobacteraceae	Janthinobacterium
Prevotella copri DSM 18205	add27c15-70d2-4314-b096-d581703d21c5	10PSU-GSC	26	92.032	0.0843198	Bacteroidetes	Bacteroidia	Bacteroidales	Prevotellaceae	Prevotella
Caenimonas koreensis	b6705cb6-2a34-4459-b58e-abf74518a66c	10PSU-GSC	64	92.019	0.207556	Proteobacteria	Betaproteobacteria	Burkholderiales	Comamonadaceae	Caenimonas
Janthinobacterium lividum	addd89bd-f6e5-4c77-841a-9ad3ddaf5db6	10PSU-GSC	67	92.019	0.217286	Proteobacteria	Gammaproteobacteria	Burkholderiales	Oxalobacteraceae	Janthinobacterium
Rhizobacter fulvus	96c1bccf-aa06-4f7a-8c76-bdab3337164c	20PSU-GSC	19	92.016	0.053485	Proteobacteria	Alphaproteobacteria	Hyphomicrobiales	Rhizobiaceae	Rhizobium
Pseudomonas moraviensis	11645c17-d35d-486a-851b-c8e0e97507d0	10PSU-GSC	39	92.013	0.12648	Proteobacteria	Gammaproteobacteria	Pseudomonadales	Pseudomonadaceae	Pseudomonas
Janthinobacterium lividum	ff45ccaf-5e20-44be-92dc-72dacf85e589	20PSU-GSC	21	92	0.059115	Proteobacteria	Gammaproteobacteria	Burkholderiales	Oxalobacteraceae	Janthinobacterium
Shigella flexneri	b3f78eaf-ace2-4d3d-bfc9-3492c73d8a96	20PSU-GSC	8150	91.92	22.9422	Proteobacteria	Gammaproteobacteria	Enterobacterales	Enterobacteriaceae	Escherichia-Shigella
Prevotella copri DSM 18205	65a7f84f-0dbf-421a-bc33-146b6ca77a8c	10PSU-GSC	353	91.899	1.1448	Bacteroidetes	Bacteroidia	Bacteroidales	Prevotellaceae	Prevotella
Curvibacter gracilis	7b70048d-ea5a-4d15-99d2-65dd31b6a6ca	10PSU-GSC	32	91.892	0.103778	Proteobacteria	Betaproteobacteria	Burkholderiales	Comamonadaceae	Curvibacter
Denitratisoma oestradiolicum	f0f11c3c-2388-4223-822f-7928fca4b6cb	20PSU-GSC	26	91.888	0.07319	Proteobacteria	Betaproteobacteria	Nitrosomonadales	Sterolibacteriaceae	Denitratisoma
Paludibaculum fermentans	884d5706-b7f1-4a14-9ef5-671dab7ebecf	10PSU-GSC	44	91.869	0.142695	Acidobacteria	Acidobacteriia	Bryobacterales	Bryobacteraceae	Paludibaculum
Klebsiella aerogenes KCTC 2190	b52e1f7b-f0da-4a52-a784-9d1a85ab02cb	20PSU-GSC	37	91.863	0.104155	Proteobacteria	Gammaproteobacteria	Enterobacterales	Enterobacteriaceae	Klebsiella-Raoultella
Shinella zoogloeoides	50721537-ddf7-4123-bc9a-a0309ad2b119	10PSU-GSC	64	91.86	0.207556	Proteobacteria	Alphaproteobacteria	Hyphomicrobiales	Rhizobiaceae	Shinella
Phascolarctobacterium faecium	cd03664f-600f-4a10-bc82-b5d44d65c908	10PSU-GSC	45	91.841	0.145938	Firmicutes	Negativicutes	Acidaminococcales	Acidaminococcaceae	Phascolarctobacterium
Zoogloea oryzae	9218c703-455e-4883-8903-a806deced616	20PSU-GSC	33	91.829	0.0928949	Proteobacteria	Betaproteobacteria	Burkholderiales	Rhodocyclaceae	Zoogloea
Pseudaeromonas pectinilytica	8af4010a-2fda-4f3f-8c34-4ce6b1a8420c	20PSU-GSC	108	91.82	0.30402	Proteobacteria	Gammaproteobacteria	Enterobacterales	Aeromonadaceae	Pseudaeromonas
Algibacter aquaticus	e5904656-adaa-446f-9932-ba27690c903d	32PSU-SS	31	91.785	1.14433	Bacteroidetes	Flavobacteriia	Flavobacteriales	Flavobacteriaceae	Algibacter
Escherichia fergusonii ATCC 35469	f9c1f0ea-21c9-47f2-8e94-407c1044fb29	20PSU-GSC	29	91.766	0.081635	Proteobacteria	Gammaproteobacteria	Enterobacterales	Enterobacteriaceae	Escherichia-Shigella
[Eubacterium] siraeum	344b8535-b093-4856-addf-34ebd4be2882	20PSU-GSC	39	91.741	0.109785	Firmicutes	Clostridia	Eubacteriales	Oscillospiraceae	Oscillospiraceae incertae sedis
Denitratisoma oestradiolicum	ea4b2c2d-2560-4f7e-8e78-c2672972fcd8	10PSU-GSC	24	91.736	0.0778336	Proteobacteria	Betaproteobacteria	Nitrosomonadales	Sterolibacteriaceae	Denitratisoma
Curvibacter delicatus	2e37dcc2-7046-4f18-a63e-95a4ca3ce4de	10PSU-GSC	73	91.723	0.236744	Proteobacteria	Betaproteobacteria	Burkholderiales	Comamonadaceae	Curvibacter
Zoogloea ramigera	81dc3369-d373-4aa8-842a-130b3b79cc7b	20PSU-GSC	20	91.706	0.0563	Proteobacteria	Betaproteobacteria	Burkholderiales	Rhodocyclaceae	Zoogloea
Tolumonas auensis	9511501e-1c07-43ed-b5e5-63c7d8f82212	10PSU-GSC	63	91.696	0.204313	Proteobacteria	Gammaproteobacteria	Aeromonadales	Aeromonadaceae	Tolumonas
Thermomonas fusca	637c263d-478e-47c9-b3a8-2519917efa9b	10PSU-GSC	63	91.684	0.204313	Proteobacteria	Gammaproteobacteria	Xanthomonadales	Xanthomonadaceae	Thermomonas
Acinetobacter equi	230f4b38-71f4-4e96-876b-79283ec07567	10PSU-GSC	71	91.672	0.230258	Proteobacteria	Gammaproteobacteria	Moraxellales	Moraxellaceae	Acinetobacter
Acinetobacter tjernbergiae	159c20af-3588-410a-ae77-16b96511337f	10PSU-GSC	49	91.661	0.15891	Proteobacteria	Gammaproteobacteria	Moraxellales	Moraxellaceae	Acinetobacter
Escherichia fergusonii ATCC 35469	ec6334bd-d587-4836-a9d4-8023dcbe1ca7	32PSU-SS	17	91.65	0.627538	Proteobacteria	Gammaproteobacteria	Enterobacterales	Enterobacteriaceae	Escherichia-Shigella
Pseudomonas tolaasii NCPPB 2192	1ff2ff3c-6607-4fef-a609-9c14897045e4	10PSU-GSC	32	91.619	0.103778	Proteobacteria	Gammaproteobacteria	Pseudomonadales	Pseudomonadaceae	Pseudomonas
Prevotella copri DSM 18205	b82a35d1-31c4-4d2a-ae3b-2eb3ffadebb4	10PSU-GSC	51	91.609	0.165396	Bacteroidetes	Bacteroidia	Bacteroidales	Prevotellaceae	Prevotella
Duganella pernnla	0f14ff5d-be32-4950-810f-31d375ab9f58	10PSU-GSC	26	91.566	0.0843198	Proteobacteria	Betaproteobacteria	Burkholderiales	Oxalobacteraceae	Duganella
Acinetobacter johnsonii	963eec1e-2457-4ef4-9a42-b94cccd6b2d4	20PSU-GSC	350	91.528	0.985249	Proteobacteria	Gammaproteobacteria	Moraxellales	Moraxellaceae	Acinetobacter
Alistipes senegalensis JC50	00fa9b96-165e-4d29-87ff-efd0115acc9e	10PSU-GSC	25	91.498	0.0810767	Bacteroidetes	Bacteroidia	Bacteroidales	Rikenellaceae	Alistipes
Prevotella copri DSM 18205	e7ac49d1-ad90-4333-a616-28492564d57a	10PSU-GSC	57	91.418	0.184855	Bacteroidetes	Bacteroidia	Bacteroidales	Prevotellaceae	Prevotella
Pseudomonas rhodesiae	6a21c89f-28cb-4b7d-87c3-1365219feaa2	10PSU-GSC	20	91.398	0.0648614	Proteobacteria	Gammaproteobacteria	Pseudomonadales	Pseudomonadaceae	Pseudomonas
Pseudomonas extremaustralis 14-3	3c503844-0caf-4955-ac4f-b57777a2367b	10PSU-GSC	31	91.354	0.100535	Proteobacteria	Gammaproteobacteria	Pseudomonadales	Pseudomonadaceae	Pseudomonas
Acinetobacter junii	b7c50397-3eb9-44d2-8ad5-f439cde86fb3	20PSU-GSC	29	91.351	0.081635	Proteobacteria	Gammaproteobacteria	Moraxellales	Moraxellaceae	Acinetobacter
Prevotella paludivivens	92b2333f-4d5d-45ef-ac96-58c10f5a2f6a	20PSU-GSC	74	91.346	0.20831	Bacteroidetes	Bacteroidia	Bacteroidales	Prevotellaceae	Prevotella
Prevotella paludivivens	bd909825-4e2f-4a92-bd14-b4ccdaffa3f4	10PSU-GSC	93	91.326	0.301605	Bacteroidetes	Bacteroidia	Bacteroidales	Prevotellaceae	Prevotella
Acidovorax temperans	d308a0e4-e190-447a-a71e-bf3a14a215c1	20PSU-GSC	209	91.269	0.588335	Proteobacteria	Betaproteobacteria	Burkholderiales	Comamonadaceae	Acidovorax
Sporobacter termitidis	cc7d19ea-0986-43ee-ab6e-ae020a2f58c9	10PSU-GSC	34	91.207	0.110264	Firmicutes	Clostridia	Eubacteriales	Oscillospiraceae	Sporobacter
Fimbriimonas ginsengisoli	8f6850d0-7b91-41af-b811-558777df0f34	FW	17	91.201	0.351676	Armatimonadetes	Fimbriimonadia	Fimbriimonadales	Fimbriimonadaceae	Fimbriimonas
Acinetobacter chinensis	6462be6c-025b-4bd2-98bd-3f336ab66a3f	10PSU-GSC	137	91.165	0.4443	Proteobacteria	Gammaproteobacteria	Moraxellales	Moraxellaceae	Acinetobacter
Zoogloea ramigera	85f42f5c-f95b-4654-8bdf-721f2d06d2ea	20PSU-GSC	428	91.153	1.20482	Proteobacteria	Betaproteobacteria	Burkholderiales	Rhodocyclaceae	Zoogloea
Rahnella inusitata	a79d27df-f44b-4505-b0f5-fb14cb19d489	10PSU-GSC	53	91.125	0.171883	Proteobacteria	Gammaproteobacteria	Enterobacterales	Yersiniaceae	Rahnella
Acinetobacter johnsonii	ca94bd4c-b600-491f-a122-1fa02e8aad07	10PSU-GSC	17	91.05	0.0551322	Proteobacteria	Gammaproteobacteria	Moraxellales	Moraxellaceae	Acinetobacter
Janthinobacterium aquaticum	61509e06-cf45-4255-8434-59d7fd5ff877	10PSU-GSC	49	91.013	0.15891	Proteobacteria	Gammaproteobacteria	Burkholderiales	Oxalobacteraceae	Janthinobacterium
Prevotella copri DSM 18205	723a9e2c-57b1-4d94-8e56-c3be83365b03	10PSU-GSC	114	90.984	0.36971	Bacteroidetes	Bacteroidia	Bacteroidales	Prevotellaceae	Prevotella
Tolumonas auensis	93dd47a1-9e99-4b97-ae14-5ee6caf9faed	10PSU-GSC	56	90.976	0.181612	Proteobacteria	Gammaproteobacteria	Aeromonadales	Aeromonadaceae	Tolumonas
Thauera terpenica	cdc32f39-1a60-4d44-9b29-5df2cfd19e91	10PSU-GSC	58	90.928	0.188098	Proteobacteria	Betaproteobacteria	Burkholderiales	Rhodocyclaceae	Thauera
Thauera aminoaromatica	8d14d11c-d4d3-4254-809c-80a02037088b	10PSU-GSC	77	90.879	0.249716	Proteobacteria	Betaproteobacteria	Burkholderiales	Rhodocyclaceae	Thauera
Clostridium saccharoperbutylacetonicum	2ae30929-17ec-4058-8461-c689c871baba	10PSU-GSC	62	90.878	0.20107	Firmicutes	Clostridia	Eubacteriales	Clostridiaceae	Clostridium
Acidovorax defluvii	d1652bc1-f0d3-4981-bee6-c39c4dbca0ac	10PSU-GSC	66	90.867	0.214042	Proteobacteria	Betaproteobacteria	Burkholderiales	Comamonadaceae	Acidovorax
Acinetobacter johnsonii	d405bec9-8664-4349-88dd-c799abe01009	32PSU-GSC	94	90.861	1.68037	Proteobacteria	Gammaproteobacteria	Moraxellales	Moraxellaceae	Acinetobacter
Acinetobacter proteolyticus	19ca4c0a-9dfe-4985-b464-50d7d12c6e92	10PSU-GSC	27	90.853	0.0875628	Proteobacteria	Gammaproteobacteria	Moraxellales	Moraxellaceae	Acinetobacter
Ilyobacter insuetus	8c1efed9-a2c3-41a2-8e1f-9e58a6538b64	10PSU-GSC	118	90.821	0.382682	Fusobacteria	Fusobacteriia	Fusobacteriales	Fusobacteriaceae	Ilyobacter
Janthinobacterium violaceinigrum	ec3c5c4c-e74a-479c-94dd-e7eb8aff6bb8	20PSU-GSC	137	90.798	0.385655	Proteobacteria	Gammaproteobacteria	Burkholderiales	Oxalobacteraceae	Janthinobacterium
Janthinobacterium rivuli	87a4d4a6-e2d7-4b62-b06e-d51895a7e6d7	10PSU-GSC	134	90.677	0.434571	Proteobacteria	Gammaproteobacteria	Burkholderiales	Oxalobacteraceae	Janthinobacterium
Gemmiger formicilis	f0188d80-ee50-40c3-b6fd-82a214e3c9a5	10PSU-GSC	60	90.649	0.194584	Firmicutes	Clostridia	Eubacteriales	Eubacteriales incertae sedis	Gemmiger
Dechloromonas denitrificans	2f899056-499d-407d-b4a2-bc4f555c5c79	20PSU-GSC	25	90.631	0.070375	Proteobacteria	Betaproteobacteria	Rhodocyclales	Azonexaceae	Dechloromonas
Flavobacterium piscis	5d9bb046-6a7a-481a-9340-2026039c0101	20PSU-GSC	56	90.618	0.15764	Bacteroidetes	Flavobacteriia	Flavobacteriales	Flavobacteriaceae	Flavobacterium
Prevotella paludivivens	b04fbd69-51dc-4dc0-b23a-19177b06afcd	20PSU-GSC	44	90.597	0.12386	Bacteroidetes	Bacteroidia	Bacteroidales	Prevotellaceae	Prevotella
Faecalibacterium prausnitzii	12b793a5-ab35-4f43-95fe-21f427173b5f	10PSU-GSC	50	90.593	0.162153	Firmicutes	Clostridia	Eubacteriales	Oscillospiraceae	Faecalibacterium
Povalibacter uvarum	bec93edb-99dc-4a7e-a6f1-9506f71c76a7	10PSU-GSC	87	90.589	0.282147	Proteobacteria	Gammaproteobacteria	Nevskiales	Steroidobacteraceae	Povalibacter
Sulfuricaulis limicola	c59dda19-324d-4c2d-b86d-1bad0ee52be7	10PSU-GSC	44	90.559	0.142695	Proteobacteria	Gammaproteobacteria	Acidiferrobacterales	Acidiferrobacteraceae	Sulfuricaulis
Rhizobium azibense	8a022f9e-44a7-40d9-918f-257f9a464bdd	10PSU-GSC	18	90.546	0.0583752	Proteobacteria	Alphaproteobacteria	Hyphomicrobiales	Rhizobiaceae	Rhizobium
Janthinobacterium lividum	bb5db3b7-66fd-4510-bb60-8cf3a17747ac	10PSU-GSC	1190	90.541	3.85925	Proteobacteria	Gammaproteobacteria	Burkholderiales	Oxalobacteraceae	Janthinobacterium
Janthinobacterium lividum	d57b43a1-cf29-43b8-b6b3-ed1f727256e0	10PSU-GSC	54	90.531	0.175126	Proteobacteria	Gammaproteobacteria	Burkholderiales	Oxalobacteraceae	Janthinobacterium
Acidovorax temperans	d530ba7b-be7a-43f8-922d-ffcaba0cf71d	20PSU-GSC	36	90.521	0.10134	Proteobacteria	Betaproteobacteria	Burkholderiales	Comamonadaceae	Acidovorax
Aeromonas media	7d4d94cd-3548-47f4-8ef6-f24f9dbc4eb8	10PSU-GSC	62	90.498	0.20107	Proteobacteria	Gammaproteobacteria	Aeromonadales	Aeromonadaceae	Aeromonas
Cellvibrio fontiphilus	22d0f7e0-a08a-416b-b09f-ea8ea82d823c	20PSU-GSC	20	90.495	0.0563	Proteobacteria	Gammaproteobacteria	Cellvibrionales	Cellvibrionaceae	Cellvibrio
Faecalibacterium prausnitzii	16c74925-f419-4055-ab49-11f3ba51f116	10PSU-GSC	40	90.457	0.129723	Firmicutes	Clostridia	Eubacteriales	Oscillospiraceae	Faecalibacterium
Steroidobacter agariperforans	2a6b5971-8af0-47dc-b9f9-e34a4be23765	10PSU-GSC	165	90.454	0.535106	Proteobacteria	Gammaproteobacteria	Nevskiales	Steroidobacteraceae	Steroidobacter
Steroidobacter agariperforans	671510cc-adad-4c8c-bab5-a691edf6119d	32PSU-GSC	33	90.421	0.589918	Proteobacteria	Gammaproteobacteria	Nevskiales	Steroidobacteraceae	Steroidobacter
Steroidobacter agariperforans	8d765dc0-48e9-4534-bf4b-445b1899b992	FW	195	90.392	4.03393	Proteobacteria	Gammaproteobacteria	Nevskiales	Steroidobacteraceae	Steroidobacter
Acinetobacter baumannii	9db44d1d-139f-486c-a6a2-b106411e1dcf	10PSU-GSC	57	90.383	0.184855	Proteobacteria	Gammaproteobacteria	Moraxellales	Moraxellaceae	Acinetobacter
Undibacterium jejuense	6e73d880-4a97-4d8c-8fc0-ee3abf02d3ed	20PSU-GSC	35	90.381	0.0985249	Proteobacteria	Betaproteobacteria	Burkholderiales	Oxalobacteraceae	Undibacterium
Faecalibacterium prausnitzii	1c30f566-283b-431c-8faa-a670cd0bedb7	10PSU-GSC	34	90.323	0.110264	Firmicutes	Clostridia	Eubacteriales	Oscillospiraceae	Faecalibacterium
Aeromonas hydrophila	9f3e591c-b760-4b15-a9c3-73106826bfb0	10PSU-GSC	81	90.29	0.262689	Proteobacteria	Gammaproteobacteria	Aeromonadales	Aeromonadaceae	Aeromonas
Steroidobacter agariperforans	fb2dfc62-8321-4b48-b1f9-a46218df67b9	32PSU-FD	33	90.287	1.60897	Proteobacteria	Gammaproteobacteria	Nevskiales	Steroidobacteraceae	Steroidobacter
Acinetobacter bouvetii	e2e93612-37b7-4fb5-81ae-eb6b967e9185	10PSU-GSC	156	90.249	0.505919	Proteobacteria	Gammaproteobacteria	Moraxellales	Moraxellaceae	Acinetobacter
Flavobacterium dankookense	54784a19-7bd6-4d23-9061-d8991b4ae1f1	10PSU-GSC	53	90.249	0.171883	Bacteroidetes	Flavobacteriia	Flavobacteriales	Flavobacteriaceae	Flavobacterium
Prevotella copri DSM 18205	7b08e8b8-185c-42d5-9d9f-0ac75bcae9ec	20PSU-GSC	141	90.247	0.396915	Bacteroidetes	Bacteroidia	Bacteroidales	Prevotellaceae	Prevotella
Aeromonas hydrophila	50adcd76-fa5c-4cac-bf60-cdb310aa08e6	20PSU-GSC	38	90.241	0.10697	Proteobacteria	Gammaproteobacteria	Aeromonadales	Aeromonadaceae	Aeromonas
Rhodoferax sediminis	165d9b59-5d5d-455b-93bf-ebda324362db	20PSU-GSC	25	90.214	0.070375	Proteobacteria	Betaproteobacteria	Burkholderiales	Comamonadaceae	Rhodoferax
Noviherbaspirillum aurantiacum	6fb45583-cd43-46bd-bea2-e962c04b97b5	20PSU-GSC	94	90.212	0.26461	Proteobacteria	Betaproteobacteria	Burkholderiales	Oxalobacteraceae	Noviherbaspirillum
Lysobacter enzymogenes	99b370b9-674c-4446-b6b8-1485654cee86	20PSU-GSC	37	90.203	0.104155	Proteobacteria	Gammaproteobacteria	Xanthomonadales	Xanthomonadaceae	Lysobacter
Zoogloea ramigera	abc21e32-5f41-4690-9088-f2cc592f02d9	20PSU-GSC	25	90.18	0.070375	Proteobacteria	Betaproteobacteria	Burkholderiales	Rhodocyclaceae	Zoogloea
Pseudomonas kilonensis	b1c707e5-e9e9-4940-ac32-900376a4af9a	10PSU-GSC	37	90.11	0.119994	Proteobacteria	Gammaproteobacteria	Pseudomonadales	Pseudomonadaceae	Pseudomonas
Steroidobacter agariperforans	b88db39e-1758-485e-b534-d95fe2d458a5	20PSU-GSC	276	90.11	0.77694	Proteobacteria	Gammaproteobacteria	Nevskiales	Steroidobacteraceae	Steroidobacter
Erwinia tasmaniensis Et1/99	bd6e88f1-a478-49f5-82ba-ab6780d92ede	10PSU-GSC	64	90.087	0.207556	Proteobacteria	Gammaproteobacteria	Enterobacterales	Erwiniaceae	Erwinia
Bacteroides uniformis	a64dccbc-f4c0-47e1-8c3e-9755eda0a3f6	20PSU-GSC	49	90.084	0.137935	Bacteroidetes	Bacteroidia	Bacteroidales	Bacteroidaceae	Bacteroides
Faecalimonas umbilicata	0232c842-3a45-4b9c-ad46-f72414f65b7a	20PSU-GSC	28	90.047	0.07882	Firmicutes	Clostridia	Eubacteriales	Lachnospiraceae	Faecalimonas
Flavobacterium glycines	a78db488-5701-441a-bf87-bcf17905475a	10PSU-GSC	79	90.035	0.256202	Bacteroidetes	Flavobacteriia	Flavobacteriales	Flavobacteriaceae	Flavobacterium
Sinanaerobacter chloroacetimidivorans	5c8a78f0-a32d-42ad-8be0-9d92e139f98b	10PSU-GSC	28	89.965	0.0908059	Firmicutes	Clostridia	Eubacteriales incertae sedis	Eubacteriales Family XIII. Incertae Sedis	Sinanaerobacter
Duganella rivi	77ef1530-3a2c-4f36-bac8-78bb45e1b821	20PSU-GSC	31	89.912	0.0872649	Proteobacteria	Betaproteobacteria	Burkholderiales	Oxalobacteraceae	Duganella
Phocaeicola plebeius DSM 17135	8354cfb4-2d8e-4003-949e-acae1626bdf0	20PSU-GSC	63	89.905	0.177345	Bacteroidetes	Bacteroidia	Bacteroidales	Bacteroidaceae	Phocaeicola
Thermomonas fusca	bd4f352f-2570-422b-92cc-3e64f210ff1c	10PSU-GSC	42	89.85	0.136209	Proteobacteria	Gammaproteobacteria	Xanthomonadales	Xanthomonadaceae	Thermomonas
Faecalibacterium prausnitzii	20a87026-6e57-4999-82e3-3de5d4abf130	10PSU-GSC	55	89.849	0.178369	Firmicutes	Clostridia	Eubacteriales	Oscillospiraceae	Faecalibacterium
Dechloromonas hortensis	5295e8d2-c123-4aff-91e6-f1b86fee3b58	10PSU-GSC	48	89.832	0.155667	Proteobacteria	Betaproteobacteria	Rhodocyclales	Azonexaceae	Dechloromonas
Macellibacteroides fermentans	8cd1051a-aaba-4eeb-93ac-dbd78cc876bc	20PSU-GSC	28	89.785	0.07882	Bacteroidetes	Bacteroidia	Bacteroidales	Porphyromonadaceae	Macellibacteroides
Pseudaeromonas pectinilytica	b126d266-2513-4d58-af81-fbcd16004efd	10PSU-GSC	58	89.768	0.188098	Proteobacteria	Gammaproteobacteria	Enterobacterales	Aeromonadaceae	Pseudaeromonas
Tepidimonas thermarum	13af578b-90f7-45a1-8c2d-de31530845c6	20PSU-GSC	29	89.714	0.081635	Proteobacteria	Betaproteobacteria	Burkholderiales	Burkholderiales genera incertae sedis	Tepidimonas
Phocaeicola dorei	85fff1d9-f698-4064-a810-2145e5576b71	20PSU-GSC	26	89.697	0.07319	Bacteroidetes	Bacteroidia	Bacteroidales	Bacteroidaceae	Phocaeicola
Leuconostoc lactis KCTC 3528 = DSM 20202	c23a01ab-c765-4359-9a91-e6c38e7931bf	20PSU-GSC	40	89.655	0.1126	Firmicutes	Bacilli	Lactobacillales	Lactobacillaceae	Leuconostoc
Aliarcobacter cryaerophilus	ee3aacba-94c0-48aa-80e2-7088d4176937	10PSU-GSC	84	89.534	0.272418	Proteobacteria	Epsilonproteobacteria	Campylobacterales	Arcobacteraceae	Aliarcobacter
Alistipes finegoldii	6623911d-863d-4034-a612-bfbea5951bcd	10PSU-GSC	79	89.474	0.256202	Bacteroidetes	Bacteroidia	Bacteroidales	Rikenellaceae	Alistipes
Phenylobacterium haematophilum	ff6870d7-2305-4b0d-b60c-7ec65ab636d7	10PSU-GSC	17	89.474	0.0551322	Proteobacteria	Alphaproteobacteria	Caulobacterales	Caulobacteraceae	Phenylobacterium
Delftia lacustris	dbc976f3-e29d-44b4-880d-d8c906720f74	10PSU-GSC	46	89.466	0.149181	Proteobacteria	Betaproteobacteria	Burkholderiales	Comamonadaceae	Delftia
Propionivibrio dicarboxylicus	dea14a69-02d9-4eba-ad81-2a048c5c36c6	10PSU-GSC	30	89.41	0.097292	Proteobacteria	Betaproteobacteria	Rhodocyclales	Rhodocyclaceae	Propionivibrio
Acinetobacter baumannii	f0d0ec82-3259-403d-87ea-4a2f3f79991b	20PSU-GSC	35	89.384	0.0985249	Proteobacteria	Gammaproteobacteria	Moraxellales	Moraxellaceae	Acinetobacter
Sinanaerobacter chloroacetimidivorans	8d2f77bf-0b12-4eb5-85bb-6da3cc1804a0	10PSU-GSC	59	89.356	0.191341	Firmicutes	Clostridia	Eubacteriales incertae sedis	Eubacteriales Family XIII. Incertae Sedis	Sinanaerobacter
Tolumonas auensis	4975163f-4150-4e56-82fc-845c361816bc	20PSU-GSC	22	89.323	0.06193	Proteobacteria	Gammaproteobacteria	Aeromonadales	Aeromonadaceae	Tolumonas
Anaerotruncus rubiinfantis	08197316-d590-4925-8b21-a412a7b889ca	20PSU-GSC	101	89.316	0.284315	Firmicutes	Clostridia	Eubacteriales	Oscillospiraceae	Anaerotruncus
Roseburia inulinivorans DSM 16841	9b74f616-1418-4fc2-bf1a-334d666ec16c	10PSU-GSC	54	89.165	0.175126	Firmicutes	Clostridia	Eubacteriales	Lachnospiraceae	Roseburia
Curvibacter delicatus	74a3120d-d223-4a22-a04c-ba144472813f	20PSU-GSC	23	89.158	0.064745	Proteobacteria	Betaproteobacteria	Burkholderiales	Comamonadaceae	Curvibacter
Aliarcobacter cryaerophilus	a137eba7-31b7-4a73-a575-26ded21e9ad7	20PSU-GSC	306	89.136	0.861389	Proteobacteria	Epsilonproteobacteria	Campylobacterales	Arcobacteraceae	Aliarcobacter
Prevotella copri DSM 18205	faf4e961-11b5-40d5-986b-2f3cbe0e1d36	20PSU-GSC	23	89.118	0.064745	Bacteroidetes	Bacteroidia	Bacteroidales	Prevotellaceae	Prevotella
Faecalibacterium prausnitzii	d175162e-cb84-4278-b960-48d9a9b73c6e	20PSU-GSC	42	89.103	0.11823	Firmicutes	Clostridia	Eubacteriales	Oscillospiraceae	Faecalibacterium
Aeromonas veronii bv. veronii	a0719ae3-e78d-4829-ad98-ee50f90099b0	20PSU-GSC	19	89.074	0.053485	Proteobacteria	Gammaproteobacteria	Aeromonadales	Aeromonadaceae	Aeromonas
Rivibacter subsaxonicus	308c72d0-315b-47e3-823b-5c558d037c98	20PSU-GSC	36	89.07	0.10134	Proteobacteria	Betaproteobacteria	Burkholderiales	Burkholderiales genera incertae sedis	Rivibacter
Flavobacterium inkyongense	b2a0aa15-7f52-4707-88fe-db30f7a66f29	20PSU-GSC	60	88.967	0.1689	Bacteroidetes	Flavobacteriia	Flavobacteriales	Flavobacteriaceae	Flavobacterium
Salmonella enterica subsp. enterica serovar Typhimurium	ce71dec0-5112-4280-816e-b4b80dfd7b9b	20PSU-GSC	51	88.942	0.143565	Proteobacteria	Gammaproteobacteria	Enterobacterales	Enterobacteriaceae	Salmonella
Acutalibacter muris	938f6858-8ed1-4922-971a-6cebb6cd873e	10PSU-GSC	60	88.874	0.194584	Firmicutes	Clostridia	Eubacteriales	Oscillospiraceae	Acutalibacter
Alistipes putredinis	9ebe9dd0-a34f-4e8c-b55b-eef38b74c175	10PSU-GSC	42	88.873	0.136209	Bacteroidetes	Bacteroidia	Bacteroidales	Rikenellaceae	Alistipes
Phascolarctobacterium faecium	ec4f90d8-5c28-404b-9b5b-97ac39f6a04b	10PSU-GSC	38	88.859	0.123237	Firmicutes	Negativicutes	Acidaminococcales	Acidaminococcaceae	Phascolarctobacterium
Mitsuokella jalaludinii	3b88ef20-8892-4d29-889e-93ad3392d965	20PSU-GSC	35	88.814	0.0985249	Firmicutes	Negativicutes	Selenomonadales	Selenomonadaceae	Mitsuokella
Acinetobacter johnsonii	ad1d17ba-4f47-473c-88d0-21a223e347a2	10PSU-GSC	75	88.786	0.24323	Proteobacteria	Gammaproteobacteria	Moraxellales	Moraxellaceae	Acinetobacter
Veillonella parvula DSM 2008	506c12ea-6c23-40fa-9cbd-9daf5809983e	10PSU-GSC	76	88.771	0.246473	Firmicutes	Negativicutes	Veillonellales	Veillonellaceae	Veillonella
Anaerotruncus rubiinfantis	3f0c3104-3708-4732-9a49-62c3eef6ea56	10PSU-GSC	42	88.77	0.136209	Firmicutes	Clostridia	Eubacteriales	Oscillospiraceae	Anaerotruncus
'Massilia aquatica' Lu et al. 2020	27e4102d-f283-4199-bda0-977992252284	20PSU-GSC	38	88.744	0.10697	Proteobacteria	Betaproteobacteria	Burkholderiales	Oxalobacteraceae	Massilia
Prevotella copri DSM 18205	88236c4a-325d-4bee-8891-c150edd91331	10PSU-GSC	50	88.704	0.162153	Bacteroidetes	Bacteroidia	Bacteroidales	Prevotellaceae	Prevotella
Lacrimispora celerecrescens	6079d137-8517-4969-aa0f-0f1ad5411799	10PSU-GSC	36	88.697	0.11675	Firmicutes	Clostridia	Eubacteriales	Lachnospiraceae	Lacrimispora
Arcobacter suis CECT 7833	6a48ec19-a91a-46c9-9526-403ae97deb3d	10PSU-GSC	339	88.589	1.0994	Proteobacteria	Epsilonproteobacteria	Campylobacterales	Arcobacteraceae	Arcobacter
Acinetobacter johnsonii	b2fc9fe1-ab60-4b24-8096-1db9651b1d97	10PSU-GSC	89	88.444	0.288633	Proteobacteria	Gammaproteobacteria	Moraxellales	Moraxellaceae	Acinetobacter
Pelobacter propionicus	6245c5b6-926b-4298-bd15-8e30a60ae8ff	10PSU-GSC	58	88.444	0.188098	Proteobacteria	Deltaproteobacteria	Desulfuromonadales	Desulfuromonaceae	Pelobacter
Faecalibacterium prausnitzii	f4e54578-acf4-4d7c-abe6-dc7412970372	20PSU-GSC	24	88.399	0.06756	Firmicutes	Clostridia	Eubacteriales	Oscillospiraceae	Faecalibacterium
Arcobacter suis CECT 7833	6ab717d2-4192-437a-9bab-2022cef62b99	20PSU-GSC	143	88.35	0.402545	Proteobacteria	Epsilonproteobacteria	Campylobacterales	Arcobacteraceae	Arcobacter
Prevotellamassilia timonensis	c8a85d4a-afd8-41ab-984f-e959a761fe7e	10PSU-GSC	46	88.327	0.149181	Bacteroidetes	Bacteroidia	Bacteroidales	Prevotellaceae	Prevotellamassilia
Arcobacter suis CECT 7833	905d872d-9d32-4b5e-b900-4b62e2ce83d1	10PSU-GSC	58	88.275	0.188098	Proteobacteria	Epsilonproteobacteria	Campylobacterales	Arcobacteraceae	Arcobacter
Faecalibacterium prausnitzii	5c81f3c6-9498-4a15-9d9b-00acb8c1393c	10PSU-GSC	88	88.26	0.28539	Firmicutes	Clostridia	Eubacteriales	Oscillospiraceae	Faecalibacterium
Aeromonas media	dc5ab9d6-ec1d-4e54-8bfd-54521524cb13	10PSU-GSC	51	88.224	0.165396	Proteobacteria	Gammaproteobacteria	Aeromonadales	Aeromonadaceae	Aeromonas
Aeromonas bivalvium	aaaa39df-32f2-4042-b714-44606d2399f5	10PSU-GSC	62	88.141	0.20107	Proteobacteria	Gammaproteobacteria	Aeromonadales	Aeromonadaceae	Aeromonas
Acidovorax delafieldii	4242c78c-ae98-437a-b444-1809b9045277	10PSU-GSC	110	88.125	0.356737	Proteobacteria	Betaproteobacteria	Burkholderiales	Comamonadaceae	Acidovorax
Duganella pernnla	d1138d4e-14a7-487c-b170-aab15f62c323	10PSU-GSC	92	88.097	0.298362	Proteobacteria	Betaproteobacteria	Burkholderiales	Oxalobacteraceae	Duganella
Faecalibacterium prausnitzii	6fc7af74-2eed-472b-8fcd-e06f7e8cbd70	10PSU-GSC	57	88.089	0.184855	Firmicutes	Clostridia	Eubacteriales	Oscillospiraceae	Faecalibacterium
Alistipes onderdonkii	8c9d467c-351b-45af-a3cd-6cd817fe739e	10PSU-GSC	164	88.003	0.531863	Bacteroidetes	Bacteroidia	Bacteroidales	Rikenellaceae	Alistipes
Duganella levis	e4f87c2e-ce79-40cc-8b19-32ef75179def	10PSU-GSC	117	87.923	0.379439	Proteobacteria	Betaproteobacteria	Burkholderiales	Oxalobacteraceae	Duganella
Dialister propionicifaciens	225d17cf-a48e-4687-a2fb-f8ae444347c7	20PSU-GSC	22	87.881	0.06193	Firmicutes	Negativicutes	Veillonellales	Veillonellaceae	Dialister
Flavobacterium succinicans	ad932397-68e7-4363-994b-3db5f0381896	10PSU-GSC	76	87.843	0.246473	Bacteroidetes	Flavobacteriia	Flavobacteriales	Flavobacteriaceae	Flavobacterium
Aeromonas molluscorum	77a40cdd-5065-4c4a-b410-771188aff5b6	20PSU-GSC	39	87.782	0.109785	Proteobacteria	Gammaproteobacteria	Aeromonadales	Aeromonadaceae	Aeromonas
Escherichia albertii	dc178e9d-2fc1-43e2-9727-1b0c08b79681	10PSU-GSC	49	87.677	0.15891	Proteobacteria	Gammaproteobacteria	Enterobacterales	Enterobacteriaceae	Escherichia-Shigella
Aromatoleum toluclasticum	2fee0261-a73d-4ae7-bcbf-eeb0335f58eb	10PSU-GSC	54	87.618	0.175126	Proteobacteria	Betaproteobacteria	Rhodocyclales	Rhodocyclaceae	Aromatoleum
Ensifer mexicanus	cb4e87b0-eb89-44c1-8c69-56a1b2d2cc6b	10PSU-GSC	38	87.594	0.123237	Proteobacteria	Alphaproteobacteria	Hyphomicrobiales	Rhizobiaceae	Sinorhizobium-Ensifer
Intestinimonas butyriciproducens	30f2c300-e935-486f-9e69-b35c0704ede7	20PSU-GSC	57	87.517	0.160455	Firmicutes	Clostridia	Eubacteriales	Eubacteriales incertae sedis	Intestinimonas
Acinetobacter tandoii	4ebd7b8e-12b2-4a3d-91e5-43bb9d45dabd	10PSU-GSC	42	87.458	0.136209	Proteobacteria	Gammaproteobacteria	Moraxellales	Moraxellaceae	Acinetobacter
Acinetobacter indicus	2b69efde-5e4e-4a69-9421-057ef1921e83	10PSU-GSC	30	87.456	0.097292	Proteobacteria	Gammaproteobacteria	Moraxellales	Moraxellaceae	Acinetobacter
Phocea massiliensis	0f3c123a-ef71-4641-9a35-9072d28e6c7a	10PSU-GSC	92	87.398	0.298362	Firmicutes	Clostridia	Eubacteriales	Oscillospiraceae	Phocea
[Eubacterium] siraeum	db343e46-2848-4c6c-8ee4-4e860161ed14	20PSU-GSC	22	87.377	0.06193	Firmicutes	Clostridia	Eubacteriales	Oscillospiraceae	Oscillospiraceae incertae sedis
Faecalibacterium prausnitzii	ac69f5bd-119e-4066-9507-c7d828289cce	20PSU-GSC	69	87.331	0.194235	Firmicutes	Clostridia	Eubacteriales	Oscillospiraceae	Faecalibacterium
Thauera sinica	9dd52b45-6df9-4d5f-be2d-186eaaa92cd0	20PSU-GSC	30	87.312	0.0844499	Proteobacteria	Betaproteobacteria	Burkholderiales	Rhodocyclaceae	Thauera
Sulfurospirillum halorespirans	b961d94e-486a-47db-ab7c-782ebc9d6d7f	20PSU-GSC	20	87.099	0.0563	Proteobacteria	Epsilonproteobacteria	Campylobacterales	Campylobacteraceae	Sulfurospirillum
Aeromonas media	96130473-cc15-4216-b029-57806bc67227	10PSU-GSC	97	87.075	0.314578	Proteobacteria	Gammaproteobacteria	Aeromonadales	Aeromonadaceae	Aeromonas
Flavobacterium psychrotolerans	b098fc51-8344-4c94-81c2-f5b52c3adb75	20PSU-GSC	30	87.075	0.0844499	Bacteroidetes	Flavobacteriia	Flavobacteriales	Flavobacteriaceae	Flavobacterium
Bacteroides mediterraneensis	c1e4836c-7b6a-4b4f-ae56-ea1402fcf225	10PSU-GSC	21	87.047	0.0681044	Bacteroidetes	Bacteroidia	Bacteroidales	Bacteroidaceae	Bacteroides
Thauera aminoaromatica	902f9cea-9201-46cd-a2e6-f2c1f11b7d2a	10PSU-GSC	58	87.042	0.188098	Proteobacteria	Betaproteobacteria	Burkholderiales	Rhodocyclaceae	Thauera
Acinetobacter tjernbergiae	92fb9d2a-6229-4b6e-99e8-3cd12a5e485d	10PSU-GSC	73	86.945	0.236744	Proteobacteria	Gammaproteobacteria	Moraxellales	Moraxellaceae	Acinetobacter
Alistipes ihumii AP11	3ee6d216-d91f-4ca7-b689-a706720730e3	20PSU-GSC	27	86.932	0.076005	Bacteroidetes	Bacteroidia	Bacteroidales	Rikenellaceae	Alistipes
Parabacteroides distasonis	c1a7a41b-5a95-4aac-ba14-375ee06bca91	10PSU-GSC	54	86.907	0.175126	Bacteroidetes	Bacteroidia	Bacteroidales	Tannerellaceae	Parabacteroides
Acinetobacter haemolyticus	981e5ecb-0b5e-4f4e-8560-0831e7853dd3	10PSU-GSC	53	86.905	0.171883	Proteobacteria	Gammaproteobacteria	Moraxellales	Moraxellaceae	Acinetobacter
Pseudomonas fildesensis	cb8d4658-5ac2-427c-b16a-fbf0706926e9	10PSU-GSC	56	86.851	0.181612	Proteobacteria	Gammaproteobacteria	Pseudomonadales	Pseudomonadaceae	Pseudomonas
Parabacteroides chartae	00d8bb97-5927-4bbe-8070-2c8b0b1189f9	20PSU-GSC	41	86.826	0.115415	Bacteroidetes	Bacteroidia	Bacteroidales	Tannerellaceae	Parabacteroides
Christensenella massiliensis	12ca49f7-e573-4d1b-a52f-b6b16a4a06f1	20PSU-GSC	38	86.801	0.10697	Firmicutes	Clostridia	Eubacteriales	Christensenellaceae	Christensenella
Amniculibacterium aquaticum	4955cdc9-5fab-42d0-a656-7da9413b4914	10PSU-GSC	66	86.779	0.214042	Bacteroidetes	Flavobacteriia	Flavobacteriales	Flavobacteriaceae	Amniculibacterium
Massilia lutea	128237d8-79c3-4165-85f7-f3868f25ba6a	10PSU-GSC	53	86.671	0.171883	Proteobacteria	Betaproteobacteria	Burkholderiales	Oxalobacteraceae	Massilia
Mesorhizobium tamadayense	d8a0681c-75f2-4ae1-bee1-c464f6948218	10PSU-GSC	16	86.607	0.0518891	Proteobacteria	Alphaproteobacteria	Hyphomicrobiales	Phyllobacteriaceae	Mesorhizobium
Dongia soli	f0934d43-3052-466e-9324-7478a75d82f5	20PSU-GSC	25	86.596	0.070375	Proteobacteria	Alphaproteobacteria	Rhodospirillales	Rhodospirillaceae	Dongia
Intestinimonas butyriciproducens	42b97241-33f6-4143-b9e0-bd1133128879	10PSU-GSC	68	86.585	0.220529	Firmicutes	Clostridia	Eubacteriales	Eubacteriales incertae sedis	Intestinimonas
Bacteroides xylanisolvens XB1A	b6b7301a-067d-4a9c-a9bc-0b3517f96087	20PSU-GSC	38	86.537	0.10697	Bacteroidetes	Bacteroidia	Bacteroidales	Bacteroidaceae	Bacteroides
Duganella fentianensis	b6f0f293-8094-403a-bb13-465480b8794b	10PSU-GSC	112	86.485	0.363224	Proteobacteria	Betaproteobacteria	Burkholderiales	Oxalobacteraceae	Duganella
Christensenella massiliensis	b3c9cb46-84fc-495d-aebf-3d0cbeeb1956	20PSU-GSC	44	86.452	0.12386	Firmicutes	Clostridia	Eubacteriales	Christensenellaceae	Christensenella
Acinetobacter calcoaceticus	7625c8bb-98bb-4143-baaa-91b4ee910267	20PSU-GSC	56	86.424	0.15764	Proteobacteria	Gammaproteobacteria	Moraxellales	Moraxellaceae	Acinetobacter
Shewanella inventionis	3a4bd61f-eb5e-49c6-b2db-f296944535bc	20PSU-GSC	30	86.364	0.0844499	Proteobacteria	Gammaproteobacteria	Alteromonadales	Shewanellaceae	Shewanella
Phascolarctobacterium faecium	f526ea80-8ead-4ff2-afa1-39a2eae89eeb	10PSU-GSC	124	86.349	0.40214	Firmicutes	Negativicutes	Acidaminococcales	Acidaminococcaceae	Phascolarctobacterium
Pseudomonas moorei	635da02a-209d-411f-90f7-9eff243ba427	10PSU-GSC	43	86.348	0.139452	Proteobacteria	Gammaproteobacteria	Pseudomonadales	Pseudomonadaceae	Pseudomonas
Janthinobacterium lividum	d3c9f911-69b0-4e22-bfde-2a96cc3eb4de	10PSU-GSC	60	86.248	0.194584	Proteobacteria	Gammaproteobacteria	Burkholderiales	Oxalobacteraceae	Janthinobacterium
Cypionkella collinsensis	633c997a-3544-4adf-98cf-ec6f6295f5c8	10PSU-GSC	23	86.228	0.0745906	Proteobacteria	Alphaproteobacteria	Rhodobacterales	Rhodobacteraceae	Cypionkella
Sulfuricurvum kujiense	1b2f88f8-ea3b-450f-9fa7-79ffcda3c5bf	10PSU-GSC	25	86.221	0.0810767	Proteobacteria	Epsilonproteobacteria	Campylobacterales	Thiovulaceae	Sulfuricurvum
Flavobacterium buctense	74016e7e-8864-4e2a-8778-7254bc78fc4d	10PSU-GSC	22	86.198	0.0713475	Bacteroidetes	Flavobacteriia	Flavobacteriales	Flavobacteriaceae	Flavobacterium
Propionivibrio dicarboxylicus	f99765c4-ea03-4853-9894-00b286bf717e	10PSU-GSC	29	86.13	0.094049	Proteobacteria	Betaproteobacteria	Rhodocyclales	Rhodocyclaceae	Propionivibrio
Anaeromassilibacillus senegalensis	764dc648-5d9b-4459-bbf8-c3ce73c80065	20PSU-GSC	35	85.607	0.0985249	Firmicutes	Clostridia	Eubacteriales	Oscillospiraceae	Anaeromassilibacillus
Lachnospira eligens	684d556c-a8b1-4a06-83e5-e59b1380b4aa	10PSU-GSC	82	85.512	0.265932	Firmicutes	Clostridia	Eubacteriales	Lachnospiraceae	Lachnospira
Comamonas nitrativorans	44e6036a-66ed-4bfb-a46c-45e4965d40c9	20PSU-GSC	48	85.49	0.13512	Proteobacteria	Betaproteobacteria	Burkholderiales	Comamonadaceae	Comamonas
Haemophilus parainfluenzae ATCC 33392	c02d32c6-db53-40fa-acae-e14168dabf60	10PSU-GSC	45	85.487	0.145938	Proteobacteria	Gammaproteobacteria	Pasteurellales	Pasteurellaceae	Haemophilus
Intestinimonas butyriciproducens	3c866acf-a87c-444c-ac3a-5487ed4bcb00	10PSU-GSC	16	85.443	0.0518891	Firmicutes	Clostridia	Eubacteriales	Eubacteriales incertae sedis	Intestinimonas
Pseudoarcobacter acticola	47c9214c-cec0-4824-a5d1-1967c8627990	10PSU-GSC	57	85.431	0.184855	Proteobacteria	Epsilonproteobacteria	Campylobacterales	Arcobacteraceae	Pseudarcobacter
Arenimonas taoyuanensis	d6d009f3-c1f1-458e-b5d6-4cdd99dfbfbb	20PSU-GSC	26	85.385	0.07319	Proteobacteria	Gammaproteobacteria	Xanthomonadales	Xanthomonadaceae	Arenimonas
Succinispira mobilis	abb90949-03e0-4887-b0ea-b051aa4156d3	20PSU-GSC	30	85.354	0.0844499	Firmicutes	Negativicutes	Acidaminococcales	Acidaminococcaceae	Succinispira
Anaeromassilibacillus senegalensis	041357e3-2786-470f-9a80-65d794c0edae	10PSU-GSC	38	85.253	0.123237	Firmicutes	Clostridia	Eubacteriales	Oscillospiraceae	Anaeromassilibacillus
Shimwellia blattae DSM 4481 = NBRC 105725	cc3f3e87-4402-4540-9179-12ef46a104c5	10PSU-GSC	59	85.234	0.191341	Proteobacteria	Gammaproteobacteria	Enterobacterales	Enterobacteriaceae	Shimwellia
Neisseria zalophi	afceece1-c6cb-4521-a1df-861f5cad5796	10PSU-GSC	45	85.23	0.145938	Proteobacteria	Betaproteobacteria	Neisseriales	Neisseriaceae	Nesseria
Acidovorax temperans	62a31703-6a32-4819-b54f-c31a6daa741d	10PSU-GSC	857	85.226	2.77931	Proteobacteria	Betaproteobacteria	Burkholderiales	Comamonadaceae	Acidovorax
Pseudomonas extremaustralis 14-3	92a0bd7e-9349-47f0-8fec-599a88332a0a	20PSU-GSC	22	85.075	0.06193	Proteobacteria	Gammaproteobacteria	Pseudomonadales	Pseudomonadaceae	Pseudomonas
Acidovorax valerianellae	ab48d925-359f-4587-b02d-058cfe3d7e2f	20PSU-GSC	24	85.054	0.06756	Proteobacteria	Betaproteobacteria	Burkholderiales	Comamonadaceae	Acidovorax
Zoogloea ramigera	b15d0e25-34d4-4aae-aeb5-0ece00a673c9	20PSU-GSC	51	84.986	0.143565	Proteobacteria	Betaproteobacteria	Burkholderiales	Rhodocyclaceae	Zoogloea
Pseudomonas moraviensis	31734ca6-ec2e-4fb2-887d-0b627dabd68c	10PSU-GSC	126	84.903	0.408627	Proteobacteria	Gammaproteobacteria	Pseudomonadales	Pseudomonadaceae	Pseudomonas
Tolumonas osonensis	f7304f12-663b-4afa-b016-3942e1001091	10PSU-GSC	56	84.867	0.181612	Proteobacteria	Gammaproteobacteria	Aeromonadales	Aeromonadaceae	Tolumonas
Prevotella oralis ATCC 33269	6749e0f3-9eb8-4d33-9da7-db51ccccd2cb	20PSU-GSC	38	84.866	0.10697	Bacteroidetes	Bacteroidia	Bacteroidales	Prevotellaceae	Prevotella
Kosakonia sacchari	70d0dd2e-f7be-4bf4-9ab3-d147a4c59d27	20PSU-GSC	52	84.778	0.14638	Proteobacteria	Gammaproteobacteria	Enterobacterales	Enterobacteriaceae	Kosakonia
Ruminiclostridium cellobioparum subsp. termitidis	cee78ced-c0de-457e-b40a-d22a2e6b748f	10PSU-GSC	71	84.538	0.230258	Firmicutes	Clostridia	Eubacteriales	Oscillospiraceae	Ruminiclostridium
Bacteroides caecimuris	f4825399-e7de-4e0c-a48f-dccb0eaa3984	10PSU-GSC	33	84.221	0.107021	Bacteroidetes	Bacteroidia	Bacteroidales	Bacteroidaceae	Bacteroides
Roseburia hominis A2-183	aa41c879-f6f6-4bdd-ae79-ce30b8a26652	10PSU-GSC	41	83.902	0.132966	Firmicutes	Clostridia	Eubacteriales	Lachnospiraceae	Roseburia
Christensenella timonensis	5c831882-eb9a-4cbf-8919-e12a9b253025	10PSU-GSC	123	83.88	0.398897	Firmicutes	Clostridia	Eubacteriales	Christensenellaceae	Christensenella
Snodgrassella alvi wkB2	63e4885e-86c9-411c-a9c7-b734401c7f04	20PSU-GSC	25	83.764	0.070375	Proteobacteria	Betaproteobacteria	Neisseriales	Neisseriaceae	Snodgrassella
Heliophilum fasciatum	5071d0f5-6a76-46af-a151-af700dc8f4d5	20PSU-GSC	34	83.702	0.0957099	Firmicutes	Clostridia	Eubacteriales	Heliobacteriaceae	Heliophilum
Gloeobacter violaceus PCC 7421	0114d291-084f-48cf-923b-7e085b27fbc2	20PSU-GSC	25	83.693	0.070375	Cyanobacteria	Gloeobacteria	Gloeobacterales	Gloeobacteraceae	Gloeobacter
Klebsiella aerogenes KCTC 2190	99f7c6b7-e46d-4951-bd8c-5424457a8598	10PSU-GSC	57	83.51	0.184855	Proteobacteria	Gammaproteobacteria	Enterobacterales	Enterobacteriaceae	Klebsiella-Raoultella
Dialister invisus	e2b99b5d-8e91-48f1-bf93-d5cbbaac2f96	10PSU-GSC	52	83.036	0.16864	Firmicutes	Negativicutes	Veillonellales	Veillonellaceae	Dialister
Heliophilum fasciatum	fdce2e4d-11cf-4b1e-acba-c66b785ec1e4	10PSU-GSC	38	82.865	0.123237	Firmicutes	Clostridia	Eubacteriales	Heliobacteriaceae	Heliophilum
Anaerotignum lactatifermentans	892e4e36-e529-4d3e-964f-15d04341e41d	10PSU-GSC	39	82.454	0.12648	Firmicutes	Clostridia	Eubacteriales	Lachnospiraceae	Anaerotignum
Colibacter massiliensis	8d0f4e8c-e1cd-4426-83ee-0e7501cb2dd6	10PSU-GSC	61	82.418	0.197827	Firmicutes	Negativicutes	Veillonellales	Veillonellaceae	Colibacter
Pedobacter nanyangensis	40bbdfe2-fd8e-4be5-8a0c-e6ffa6bc9662	20PSU-GSC	28	82.295	0.07882	Bacteroidetes	Sphingobacteriia	Sphingobacteriales	Sphingobacteriaceae	Pedobacter
Anaeromassilibacillus senegalensis	4b779dfa-5f35-4a87-a521-7bf11eb91ebd	10PSU-GSC	64	82.292	0.207556	Firmicutes	Clostridia	Eubacteriales	Oscillospiraceae	Anaeromassilibacillus
