# Supplementary material for: Atlantic Salmon (Salmo salar) Transfer to Seawater by Gradual Salinity Changes Exhibited an Increase in The Intestinal Microbial Abundance and Richness
Source: Microorganisms. 2022 Dec 27;11(1):76. doi: 10.3390/microorganisms11010076 (PMC9865641; doi:10.3390/microorganisms11010076)
Supplement: Supplementary file 1 [file microorganisms-11-00076-s001.zip › SuppInfo_Table_S5.xlsx]

## Sheet: Hoja1
Table S5. Complete metabolic MetaCyc pathway relative abundance of freshwater (FW) and different seawater treatment inferred by PICRUSt2
GSC: gradual salinity change at 10 PSU, 20 PSU and 32 PSU groups; 32PSU-SS Salinity shock at 32-PSU group; 32PSU-FD: Salinity shock at 32 PSU group previously feeding with a functional diet.
			Relative Abundance %
Pathway	Level 2 description	Pathway description	FW	32PSU-GSC	32PSU-SS	32PSU-FD
GLYCOL-GLYOXDEG-PWY	Alcohol Degradation	superpathway of glycol metabolism and degradation	0.00451613	0.301912	0.111814	0.0977998
METHGLYUT-PWY	Aldehyde Degradation	superpathway of methylglyoxal degradation	0.0687097	0.313127	0.116676	0.263138
PWY-6565	Amine and Polyamine Biosynthesis	superpathway of polyamine biosynthesis III	0	0.0087906	0.339656	0.00964841
PWY-6562	Amine and Polyamine Biosynthesis	norspermidine biosynthesis	0.0696775	0.0348593	0.290069	0.0374446
ARG+POLYAMINE-SYN	Amine and Polyamine Biosynthesis	superpathway of arginine and polyamine biosynthesis	0.0732259	0.359505	0.211637	0.233316
POLYAMSYN-PWY	Amine and Polyamine Biosynthesis	superpathway of polyamine biosynthesis I	0.0429033	0.343743	0.139687	0.222352
POLYAMINSYN3-PWY	Amine and Polyamine Biosynthesis	superpathway of polyamine biosynthesis II	0.043871	0.0481968	0.102986	0.0723631
P101-PWY	Amine and Polyamine Biosynthesis	ectoine biosynthesis	0.063871	0.0345562	0	0.00833272
GLCMANNANAUT-PWY	Amine and Polyamine Degradation	superpathway of N-acetylglucosamine, N-acetylmannosamine and N-acetylneuraminate degradation	0.00387097	0.298274	0.357806	0.0688545
ORNDEG-PWY	Amine and Polyamine Degradation	superpathway of ornithine degradation	0.216129	0.413765	0.27354	0.178934
PWY-5705	Amine and Polyamine Degradation	allantoin degradation to glyoxylate III	0.0135484	0.272509	0.10987	0.0960455
PWY0-41	Amine and Polyamine Degradation	allantoin degradation IV (anaerobic)	0.00419355	0.296456	0.101767	0.0767487
PWY-3661	Amine and Polyamine Degradation	glycine betaine degradation I	0	0	0.0589861	0
PWY-7431	Amine and Polyamine Degradation	aromatic biogenic amine degradation (bacteria)	0.0951614	0.0281906	0.0025928	0.0815729
SER-GLYSYN-PWY	Amino Acid Biosynthesis	superpathway of L-serine and glycine biosynthesis I	0.729033	0.427102	0.754828	0.544696
PWY-5101	Amino Acid Biosynthesis	L-isoleucine biosynthesis II	0.840001	0.574421	0.587593	0.699071
PWY-2942	Amino Acid Biosynthesis	L-lysine biosynthesis III	0.631291	0.463174	0.557127	0.506103
ILEUSYN-PWY	Amino Acid Biosynthesis	L-isoleucine biosynthesis I (from threonine)	0.769678	0.53653	0.555183	0.613551
VALSYN-PWY	Amino Acid Biosynthesis	L-valine biosynthesis	0.769678	0.53653	0.555183	0.613551
PWY-3001	Amino Acid Biosynthesis	superpathway of L-isoleucine biosynthesis I	0.693549	0.505914	0.53282	0.561362
THRESYN-PWY	Amino Acid Biosynthesis	superpathway of L-threonine biosynthesis	0.659678	0.495911	0.523097	0.540311
PWY-5097	Amino Acid Biosynthesis	L-lysine biosynthesis VI	0.629678	0.447411	0.523097	0.496016
DAPLYSINESYN-PWY	Amino Acid Biosynthesis	L-lysine biosynthesis I	0.618388	0.429527	0.512726	0.495577
BRANCHED-CHAIN-AA-SYN-PWY	Amino Acid Biosynthesis	superpathway of branched amino acid biosynthesis	0.724517	0.495911	0.509485	0.585922
PWY-5103	Amino Acid Biosynthesis	L-isoleucine biosynthesis III	0.712259	0.491971	0.504623	0.560923
PWY0-1061	Amino Acid Biosynthesis	superpathway of L-alanine biosynthesis	0.679355	0.574117	0.490363	0.548205
ARGSYNBSUB-PWY	Amino Acid Biosynthesis	L-arginine biosynthesis II (acetyl cycle)	0.667097	0.402246	0.479991	0.493385
PWY-5104	Amino Acid Biosynthesis	L-isoleucine biosynthesis IV	0.0441936	0.398912	0.469944	0.398216
PWY-5347	Amino Acid Biosynthesis	superpathway of L-methionine biosynthesis (transsulfuration)	0.186129	0.419827	0.467027	0.218282
COMPLETE-ARO-PWY	Amino Acid Biosynthesis	superpathway of aromatic amino acid biosynthesis	0.738065	0.509249	0.461842	0.58329
PWY-6628	Amino Acid Biosynthesis	superpathway of L-phenylalanine biosynthesis	0.660323	0.473783	0.459249	0.552591
PWY-5345	Amino Acid Biosynthesis	superpathway of L-methionine biosynthesis (by sulfhydrylation)	0.661936	0.336468	0.456332	0.550398
P4-PWY	Amino Acid Biosynthesis	superpathway of L-lysine, L-threonine and L-methionine biosynthesis I	0.310323	0.413086	0.451717	0.31752
ARGSYN-PWY	Amino Acid Biosynthesis	L-arginine biosynthesis I (via L-ornithine)	0.383226	0.381937	0.436562	0.469263
PWY-7400	Amino Acid Biosynthesis	L-arginine biosynthesis IV (archaebacteria)	0.385484	0.380724	0.433645	0.466632
PWY-6630	Amino Acid Biosynthesis	superpathway of L-tyrosine biosynthesis	0.486775	0.45893	0.432025	0.499524
TRPSYN-PWY	Amino Acid Biosynthesis	L-tryptophan biosynthesis	0.660646	0.437105	0.426515	0.478035
GLUTORN-PWY	Amino Acid Biosynthesis	L-ornithine biosynthesis	0.660646	0.396183	0.418737	0.556538
PWY-5154	Amino Acid Biosynthesis	L-arginine biosynthesis III (via N-acetyl-L-citrulline)	0.336129	0.383149	0.404152	0.487683
HISTSYN-PWY	Amino Acid Biosynthesis	L-histidine biosynthesis	0.589678	0.403458	0.389244	0.460054
PWY-6151	Amino Acid Biosynthesis	S-adenosyl-L-methionine cycle I	0.514839	0.369812	0.362667	0.464878
HOMOSER-METSYN-PWY	Amino Acid Biosynthesis	L-methionine biosynthesis I	0.0964517	0.32889	0.357158	0.120167
ASPASN-PWY	Amino Acid Biosynthesis	superpathway of L-aspartate and L-asparagine biosynthesis	0.516452	0.41134	0.355213	0.342957
HSERMETANA-PWY	Amino Acid Biosynthesis	L-methionine biosynthesis III	0.610323	0.177934	0.326044	0.646443
PWY-6629	Amino Acid Biosynthesis	superpathway of L-tryptophan biosynthesis	0.0280645	0.44044	0.32572	0.315328
PWY-5505	Amino Acid Biosynthesis	L-glutamate and L-glutamine biosynthesis	0.731936	0.279177	0	0.394708
PWY-2941	Amino Acid Biosynthesis	L-lysine biosynthesis II	0.01	0.0460749	0	0.0381551
PWY-4361	Amino Acid Biosynthesis	S-methyl-5-thio-&alpha;-D-ribose 1-phosphate degradation	0	0	0	0.0131569
LEU-DEG2-PWY	Amino Acid Degradation	L-leucine degradation I	0.12129	0.0594124	0.308219	0.286821
HISDEG-PWY	Amino Acid Degradation	L-histidine degradation I	0.491291	0.129131	0.286504	0.398655
TYRFUMCAT-PWY	Amino Acid Degradation	L-tyrosine degradation I	0.503871	0.123068	0.269003	0.331993
ORNARGDEG-PWY	Amino Acid Degradation	superpathway of L-arginine and L-ornithine degradation	0.067742	0.347684	0.216174	0.128938
ARGDEG-PWY	Amino Acid Degradation	superpathway of L-arginine, putrescine, and 4-aminobutanoate degradation	0.067742	0.347684	0.216174	0.128938
AST-PWY	Amino Acid Degradation	L-arginine degradation II (AST pathway)	0.471613	0.347077	0.15492	0.215335
ARGORNPROST-PWY	Amino Acid Degradation	arginine, ornithine and proline interconversion	0.047742	0.0394062	0.0978781	0.0521891
PWY-5028	Amino Acid Degradation	L-histidine degradation II	0.0635484	0.0142468	0.003241	0.0701702
PWY-5651	Amino Acid Degradation	L-tryptophan degradation to 2-amino-3-carboxymuconate semialdehyde	0	0.0109125	0	0.243842
PWY-5655	Amino Acid Degradation	L-tryptophan degradation IX	0	0	0	0.217966
PWY-6505	Amino Acid Degradation	L-tryptophan degradation XII (Geobacillus)	0	0	0	0.217966
TRNA-CHARGING-PWY	Aminoacyl-tRNA Charging	tRNA charging	0.627742	0.421646	0.438183	0.469263
ARO-PWY	Aromatic Compound Biosynthesis	chorismate biosynthesis I	0.700001	0.484999	0.436238	0.557415
PWY-6163	Aromatic Compound Biosynthesis	chorismate biosynthesis from 3-dehydroquinate	0.674194	0.457111	0.400911	0.547766
PWY0-321	Aromatic Compound Degradation	phenylacetate degradation I (aerobic)	0.0664517	0.336771	0.119593	0.122798
3-HYDROXYPHENYLACETATE-DEGRADATION-PWY	Aromatic Compound Degradation	4-hydroxyphenylacetate degradation	0.053871	0.201881	0.117	0.333747
PWY-6071	Aromatic Compound Degradation	superpathway of phenylethylamine degradation	0.0383871	0.31828	0.111166	0.101747
PWY0-1277	Aromatic Compound Degradation	3-phenylpropanoate and 3-(3-hydroxyphenyl)propanoate degradation	0.00516129	0.305246	0.109546	0.166654
PWY-5180	Aromatic Compound Degradation	toluene degradation I (aerobic) (via o-cresol)	0.0212903	0.297971	0.106629	0.253051
PWY-5182	Aromatic Compound Degradation	toluene degradation II (aerobic) (via 4-methylcatechol)	0.0212903	0.297971	0.106629	0.253051
HCAMHPDEG-PWY	Aromatic Compound Degradation	3-phenylpropanoate and 3-(3-hydroxyphenyl)propanoate degradation to 2-oxopent-4-enoate	0.00354839	0.279177	0.0933407	0.0806958
PWY-6690	Aromatic Compound Degradation	cinnamate and 3-hydroxycinnamate degradation to 2-oxopent-4-enoate	0.00354839	0.279177	0.0933407	0.0806958
PWY-5415	Aromatic Compound Degradation	catechol degradation I (meta-cleavage pathway)	0.00516129	0.0566842	0.0288449	0.226299
PROTOCATECHUATE-ORTHO-CLEAVAGE-PWY	Aromatic Compound Degradation	protocatechuate degradation II (ortho-cleavage pathway)	0.948388	0.178334	0.0207424	0.722315
PWY-6182	Aromatic Compound Degradation	superpathway of salicylate degradation	0.250968	0.118825	0.0022687	0.201301
METHYLGALLATE-DEGRADATION-PWY	Aromatic Compound Degradation	methylgallate degradation	0.0293549	0.0166718	0.0022687	0.0162269
PWY-5431	Aromatic Compound Degradation	aromatic compounds degradation via &beta;-ketoadipate	0.540323	0.124887	0.0019446	0.456984
PWY-5417	Aromatic Compound Degradation	catechol degradation III (ortho-cleavage pathway)	0.540323	0.124887	0.0019446	0.456984
CATECHOL-ORTHO-CLEAVAGE-PWY	Aromatic Compound Degradation	catechol degradation to &beta;-ketoadipate	0.523226	0.10579	0.0016205	0.544696
GALLATE-DEGRADATION-II-PWY	Aromatic Compound Degradation	gallate degradation I	0.023871	0.01358	0.0016205	0
GALLATE-DEGRADATION-I-PWY	Aromatic Compound Degradation	gallate degradation II	0.023871	0.01358	0.0016205	0.0131569
PWY-6185	Aromatic Compound Degradation	4-methylcatechol degradation (ortho cleavage)	0.0900001	0.139134	0	0.162707
P281-PWY	Aromatic Compound Degradation	3-phenylpropanoate degradation	0.0309678	0.103062	0	0.0333309
PWY-5181	Aromatic Compound Degradation	toluene degradation III (aerobic) (via p-cresol)	0.107097	0.0539561	0	0.208318
PWY-5420	Aromatic Compound Degradation	catechol degradation II (meta-cleavage pathway)	0.0067742	0.0257656	0	0.232
PWY-7098	Aromatic Compound Degradation	vanillin and vanillate degradation II	0.0303226	0.016975	0	0
P184-PWY	Aromatic Compound Degradation	protocatechuate degradation I (meta-cleavage pathway)	0.0290323	0.0166718	0	0
PWY-6338	Aromatic Compound Degradation	superpathway of vanillin and vanillate degradation	0.027742	0.0157625	0	0
PWY-7097	Aromatic Compound Degradation	vanillin and vanillate degradation I	0.027742	0.0157625	0	0
PWY-5419	Aromatic Compound Degradation	catechol degradation to 2-oxopent-4-enoate II	0.0251613	0.0151562	0	0.215335
PWY-722	Aromatic Compound Degradation	nicotinate degradation I	0.04	0.00757811	0	0.0206125
PWY-6210	Aromatic Compound Degradation	2-aminophenol degradation	0	0	0	0.175426
PWY-5647	Aromatic Compound Degradation	2-nitrobenzoate degradation I	0	0	0	0.181565
PWY-5430	Aromatic Compound Degradation	meta cleavage pathway of aromatic compounds	0	0	0	0.246034
PWY0-781	aspartate superpathway	aspartate superpathway	0.319033	0.408612	0.444341	0.321906
CALVIN-PWY	C1 Compound Utilization and Assimilation	Calvin-Benson-Bassham cycle	0.604517	0.513189	0.774598	0.468825
P42-PWY	C1 Compound Utilization and Assimilation	incomplete reductive TCA cycle	0.0803226	0.0779029	0.0531523	0.0934141
P23-PWY	C1 Compound Utilization and Assimilation	reductive TCA cycle I	0.0154839	0.0794186	0	0.118412
PWY-1861	C1 Compound Utilization and Assimilation	formaldehyde assimilation II (RuMP Cycle)	0	0.0468054	0	0
PWY-1622	C1 Compound Utilization and Assimilation	formaldehyde assimilation I (serine pathway)	0.0370968	0.0448624	0	0
RUMP-PWY	C1 Compound Utilization and Assimilation	formaldehyde oxidation I	0	0.0345562	0	0
PWY-5743	C1 Compound Utilization and Assimilation	3-hydroxypropanoate cycle	0.0329033	0	0	0
PWY-5744	C1 Compound Utilization and Assimilation	glyoxylate assimilation	0.0158065	0	0	0
PWY-1882	C1 Compound Utilization and Assimilation	superpathway of C1 compounds oxidation to CO2	0.0193549	0	0	0
PWY-7024	C1 Compound Utilization and Assimilation	superpathway of the 3-hydroxypropanoate cycle	0.0193549	0	0	0
PWY-5659	Carbohydrate Biosynthesis	GDP-mannose biosynthesis	0.378387	0.427708	0.702972	0.473649
GLUCONEO-PWY	Carbohydrate Biosynthesis	gluconeogenesis I	0.627097	0.486514	0.473185	0.526715
PWY-1269	Carbohydrate Biosynthesis	CMP-3-deoxy-D-manno-octulosonate biosynthesis I	0.573549	0.431952	0.432025	0.432863
UDPNAGSYN-PWY	Carbohydrate Biosynthesis	UDP-N-acetyl-D-glucosamine biosynthesis I	0.600001	0.385271	0.41744	0.434178
OANTIGEN-PWY	Carbohydrate Biosynthesis	O-antigen building blocks biosynthesis (E. coli)	0.299678	0.136709	0.335767	0.374095
PWY0-1241	Carbohydrate Biosynthesis	ADP-L-glycero-&beta;-D-manno-heptose biosynthesis	0.0674194	0.268871	0.323474	0.121921
DTDPRHAMSYN-PWY	Carbohydrate Biosynthesis	dTDP-L-rhamnose biosynthesis I	0.252581	0.0982123	0.289097	0.420144
COLANSYN-PWY	Carbohydrate Biosynthesis	colanic acid building blocks biosynthesis	0.124839	0.37739	0.254094	0.225422
PWY-7323	Carbohydrate Biosynthesis	superpathway of GDP-mannose-derived O-antigen building blocks biosynthesis	0.21742	0.353443	0.199969	0.34208
PWY-7315	Carbohydrate Biosynthesis	dTDP-N-acetylthomosamine biosynthesis	0.00483871	0.314946	0.136446	0.106571
PWY-7328	Carbohydrate Biosynthesis	superpathway of UDP-glucose-derived O-antigen building blocks biosynthesis	0.105484	0.133981	0.0657922	0.0903442
PWY-6478	Carbohydrate Biosynthesis	GDP-D-glycero-&alpha;-D-manno-heptose biosynthesis	0.0232258	0.0175812	0	0
PWY-621	Carbohydrate Degradation	sucrose degradation III (sucrose invertase)	0.0451613	0.325252	0.740243	0.104817
PWY-6317	Carbohydrate Degradation	galactose degradation I (Leloir pathway)	0.0509678	0.369508	0.432997	0.127622
PWY-5384	Carbohydrate Degradation	sucrose degradation IV (sucrose phosphorylase)	0.0451613	0.317674	0.414523	0.106571
GLUCOSE1PMETAB-PWY	Carbohydrate Degradation	glucose and glucose-1-phosphate degradation	0.0567742	0.318887	0.351	0.131131
FUCCAT-PWY	Carbohydrate Degradation	fucose degradation	0.00322581	0.259778	0.141632	0.0631532
RHAMCAT-PWY	Carbohydrate Degradation	L-rhamnose degradation I	0.00419355	0.261596	0.0855299	0.0605218
PWY-6901	Carbohydrate Degradation	superpathway of glucose and xylose degradation	0.0558065	0.275237	0	0.189898
PWY-6713	Carbohydrate Degradation	L-rhamnose degradation II	0	0.0272812	0	0
LACTOSECAT-PWY	Carbohydrate Degradation	lactose and galactose degradation I	0	0.0103062	0	0
PWY-7295	Carbohydrate Degradation	L-arabinose degradation IV	0	0	0	0.024121
P441-PWY	Carboxylate Degradation	superpathway of N-acetylneuraminate degradation	0.0112903	0.426799	0.478047	0.163146
PWY-5747	Carboxylate Degradation	2-methylcitrate cycle II	0.458387	0.340105	0.369065	0.394269
PWY0-42	Carboxylate Degradation	2-methylcitrate cycle I	0.0867743	0.307671	0.354889	0.399532
PWY-5654	Carboxylate Degradation	2-amino-3-carboxymuconate semialdehyde degradation to 2-oxopentenoate	0	0	0	0.180688
PWY0-1586	Cell Structure Biosynthesis	peptidoglycan maturation (meso-diaminopimelate containing)	0.726452	0.539561	0.564581	0.43681
PWY-6387	Cell Structure Biosynthesis	UDP-N-acetylmuramoyl-pentapeptide biosynthesis I (meso-diaminopimelate containing)	0.607742	0.416796	0.411931	0.444265
PEPTIDOGLYCANSYN-PWY	Cell Structure Biosynthesis	peptidoglycan biosynthesis I (meso-diaminopimelate containing)	0.605484	0.411946	0.405773	0.442511
PWY-6385	Cell Structure Biosynthesis	peptidoglycan biosynthesis III (mycobacteria)	0.591291	0.411946	0.405773	0.441634
KDO-NAGLIPASYN-PWY	Cell Structure Biosynthesis	superpathway of (Kdo)2-lipid A biosynthesis	0.0187097	0.369812	0.399291	0.25349
PWY-6386	Cell Structure Biosynthesis	UDP-N-acetylmuramoyl-pentapeptide biosynthesis II (lysine-containing)	0.590323	0.410127	0.388595	0.440318
NAGLIPASYN-PWY	Cell Structure Biosynthesis	lipid IVA biosynthesis	0.574194	0.368296	0.382677	0.421899
PWY-6467	Cell Structure Biosynthesis	Kdo transfer to lipid IVA III (Chlamydia)	0.573065	0.364771	0.382677	0.419969
PWY0-1338	Cell Structure Biosynthesis	polymyxin resistance	0.0329033	0.263415	0.322123	0.0863971
ECASYN-PWY	Cell Structure Biosynthesis	enterobacterial common antigen biosynthesis	0.00387097	0.283421	0.0962576	0.075433
PWY-6471	Cell Structure Biosynthesis	peptidoglycan biosynthesis IV (Enterococcus faecium)	0.0232258	0.117612	0	0
PWY-5265	Cell Structure Biosynthesis	peptidoglycan biosynthesis II (staphylococci)	0	0.0988185	0	0
TEICHOICACID-PWY	Cell Structure Biosynthesis	teichoic acid (poly-glycerol) biosynthesis	0	0.0175812	0	0
PWY-6107	Chlorinated Compound Degradation	chlorosalicylate degradation	0.0258065	0	0	0
PWY-6519	Cofactor, Prosthetic Group, Electron Carrier, and Vitamin Biosynthesis	8-amino-7-oxononanoate biosynthesis I	0.700323	0.48803	0.595047	0.545574
BIOTIN-BIOSYNTHESIS-PWY	Cofactor, Prosthetic Group, Electron Carrier, and Vitamin Biosynthesis	biotin biosynthesis I	0.66742	0.477118	0.536385	0.520575
PWY-7539	Cofactor, Prosthetic Group, Electron Carrier, and Vitamin Biosynthesis	6-hydroxymethyl-dihydropterin diphosphate biosynthesis III (Chlamydia)	0.739678	0.433468	0.504947	0.496454
HEMESYN2-PWY	Cofactor, Prosthetic Group, Electron Carrier, and Vitamin Biosynthesis	heme biosynthesis II (anaerobic)	0.609678	0.445896	0.46249	0.48242
RIBOSYN2-PWY	Cofactor, Prosthetic Group, Electron Carrier, and Vitamin Biosynthesis	flavin biosynthesis I (bacteria and plants)	0.639033	0.402549	0.451147	0.460492
FOLSYN-PWY	Cofactor, Prosthetic Group, Electron Carrier, and Vitamin Biosynthesis	superpathway of tetrahydrofolate biosynthesis and salvage	0.652904	0.467115	0.440127	0.479789
1CMET2-PWY	Cofactor, Prosthetic Group, Electron Carrier, and Vitamin Biosynthesis	N10-formyl-tetrahydrofolate biosynthesis	0.611291	0.418312	0.432997	0.458738
PWY-6897	Cofactor, Prosthetic Group, Electron Carrier, and Vitamin Biosynthesis	thiamin salvage II	0.558388	0.391333	0.432673	0.42453
THISYN-PWY	Cofactor, Prosthetic Group, Electron Carrier, and Vitamin Biosynthesis	superpathway of thiamin diphosphate biosynthesis I	0.106129	0.386787	0.432673	0.306995
PWY-6895	Cofactor, Prosthetic Group, Electron Carrier, and Vitamin Biosynthesis	superpathway of thiamin diphosphate biosynthesis II	0.027742	0.380118	0.429108	0.284628
PWY-6147	Cofactor, Prosthetic Group, Electron Carrier, and Vitamin Biosynthesis	6-hydroxymethyl-dihydropterin diphosphate biosynthesis I	0.665807	0.417099	0.425219	0.503033
PWY-5857	Cofactor, Prosthetic Group, Electron Carrier, and Vitamin Biosynthesis	ubiquinol-10 biosynthesis (prokaryotic)	0.601291	0.414068	0.423598	0.618375
PWY-5855	Cofactor, Prosthetic Group, Electron Carrier, and Vitamin Biosynthesis	ubiquinol-7 biosynthesis (prokaryotic)	0.601291	0.414068	0.423598	0.618375
PWY-6708	Cofactor, Prosthetic Group, Electron Carrier, and Vitamin Biosynthesis	ubiquinol-8 biosynthesis (prokaryotic)	0.601291	0.414068	0.423598	0.618375
PWY-5856	Cofactor, Prosthetic Group, Electron Carrier, and Vitamin Biosynthesis	ubiquinol-9 biosynthesis (prokaryotic)	0.601291	0.414068	0.423598	0.618375
PANTO-PWY	Cofactor, Prosthetic Group, Electron Carrier, and Vitamin Biosynthesis	phosphopantothenate biosynthesis I	0.601613	0.390424	0.420681	0.563555
UBISYN-PWY	Cofactor, Prosthetic Group, Electron Carrier, and Vitamin Biosynthesis	superpathway of ubiquinol-8 biosynthesis (prokaryotic)	0.580323	0.40558	0.416144	0.539872
PWY-6612	Cofactor, Prosthetic Group, Electron Carrier, and Vitamin Biosynthesis	superpathway of tetrahydrofolate biosynthesis	0.611613	0.449533	0.415496	0.459615
PWY0-1415	Cofactor, Prosthetic Group, Electron Carrier, and Vitamin Biosynthesis	superpathway of heme biosynthesis from uroporphyrinogen-III	0.00709678	0.357687	0.403828	0.318836
PWY0-845	Cofactor, Prosthetic Group, Electron Carrier, and Vitamin Biosynthesis	superpathway of pyridoxal 5'-phosphate biosynthesis and salvage	0.11	0.439833	0.402208	0.23507
PANTOSYN-PWY	Cofactor, Prosthetic Group, Electron Carrier, and Vitamin Biosynthesis	pantothenate and coenzyme A biosynthesis I	0.589355	0.388908	0.398642	0.47925
PYRIDOXSYN-PWY	Cofactor, Prosthetic Group, Electron Carrier, and Vitamin Biosynthesis	pyridoxal 5'-phosphate biosynthesis I	0.566452	0.380118	0.389892	0.380674
PWY-5188	Cofactor, Prosthetic Group, Electron Carrier, and Vitamin Biosynthesis	tetrapyrrole biosynthesis I (from glutamate)	0.602259	0.394971	0.38503	0.43374
PWY-5189	Cofactor, Prosthetic Group, Electron Carrier, and Vitamin Biosynthesis	tetrapyrrole biosynthesis II (from glycine)	0.604839	0.395274	0.383086	0.437687
POLYISOPRENSYN-PWY	Cofactor, Prosthetic Group, Electron Carrier, and Vitamin Biosynthesis	polyisoprenoid biosynthesis (E. coli)	0.599355	0.393455	0.382677	0.4276
COA-PWY	Cofactor, Prosthetic Group, Electron Carrier, and Vitamin Biosynthesis	coenzyme A biosynthesis I	0.596855	0.393264	0.382677	0.430056
HEME-BIOSYNTHESIS-II	Cofactor, Prosthetic Group, Electron Carrier, and Vitamin Biosynthesis	heme biosynthesis I (aerobic)	0.573871	0.384058	0.382677	0.427161
PWY-5918	Cofactor, Prosthetic Group, Electron Carrier, and Vitamin Biosynthesis	superpathay of heme biosynthesis from glutamate	0.587097	0.38709	0.381465	0.431108
PWY-6892	Cofactor, Prosthetic Group, Electron Carrier, and Vitamin Biosynthesis	thiazole biosynthesis I (E. coli)	0.0248387	0.359202	0.375631	0.14648
PYRIDNUCSYN-PWY	Cofactor, Prosthetic Group, Electron Carrier, and Vitamin Biosynthesis	NAD biosynthesis I (from aspartate)	0.391613	0.351927	0.37077	0.370148
PYRIDNUCSAL-PWY	Cofactor, Prosthetic Group, Electron Carrier, and Vitamin Biosynthesis	NAD salvage pathway I	0.379355	0.350109	0.36526	0.350851
PWY-6891	Cofactor, Prosthetic Group, Electron Carrier, and Vitamin Biosynthesis	thiazole biosynthesis II (Bacillus)	0.00580646	0.332527	0.362343	0.123236
COBALSYN-PWY	Cofactor, Prosthetic Group, Electron Carrier, and Vitamin Biosynthesis	adenosylcobalamin salvage from cobinamide I	0.499678	0.368902	0.351648	0.410057
PWY-5838	Cofactor, Prosthetic Group, Electron Carrier, and Vitamin Biosynthesis	superpathway of menaquinol-8 biosynthesis I	0.00419355	0.324343	0.345814	0.122359
PWY-5897	Cofactor, Prosthetic Group, Electron Carrier, and Vitamin Biosynthesis	superpathway of menaquinol-11 biosynthesis	0.00419355	0.321615	0.343546	0.116219
PWY-5898	Cofactor, Prosthetic Group, Electron Carrier, and Vitamin Biosynthesis	superpathway of menaquinol-12 biosynthesis	0.00419355	0.321615	0.343546	0.116219
PWY-5899	Cofactor, Prosthetic Group, Electron Carrier, and Vitamin Biosynthesis	superpathway of menaquinol-13 biosynthesis	0.00419355	0.321615	0.343546	0.116219
PWY-6269	Cofactor, Prosthetic Group, Electron Carrier, and Vitamin Biosynthesis	adenosylcobalamin salvage from cobinamide II	0.318387	0.190665	0.335119	0.403479
PWY-5837	Cofactor, Prosthetic Group, Electron Carrier, and Vitamin Biosynthesis	1,4-dihydroxy-2-naphthoate biosynthesis I	0.00322581	0.301609	0.332202	0.0793801
PWY-5509	Cofactor, Prosthetic Group, Electron Carrier, and Vitamin Biosynthesis	adenosylcobalamin biosynthesis from cobyrinate a,c-diamide I	0.296774	0.17369	0.332202	0.379358
PWY-5861	Cofactor, Prosthetic Group, Electron Carrier, and Vitamin Biosynthesis	superpathway of demethylmenaquinol-8 biosynthesis	0.00290323	0.299487	0.329609	0.0872742
PWY-5896	Cofactor, Prosthetic Group, Electron Carrier, and Vitamin Biosynthesis	superpathway of menaquinol-10 biosynthesis	0.00419355	0.317977	0.275485	0.111834
PWY-5850	Cofactor, Prosthetic Group, Electron Carrier, and Vitamin Biosynthesis	superpathway of menaquinol-6 biosynthesis I	0.00419355	0.317977	0.275485	0.111834
PWY-5840	Cofactor, Prosthetic Group, Electron Carrier, and Vitamin Biosynthesis	superpathway of menaquinol-7 biosynthesis	0.00419355	0.317977	0.275485	0.111834
PWY-5845	Cofactor, Prosthetic Group, Electron Carrier, and Vitamin Biosynthesis	superpathway of menaquinol-9 biosynthesis	0.00419355	0.317977	0.275485	0.111834
NAD-BIOSYNTHESIS-II	Cofactor, Prosthetic Group, Electron Carrier, and Vitamin Biosynthesis	NAD salvage pathway II	0.56742	0.421343	0.262197	0.424969
PWY-5860	Cofactor, Prosthetic Group, Electron Carrier, and Vitamin Biosynthesis	superpathway of demethylmenaquinol-6 biosynthesis I	0.00258065	0.291302	0.241778	0.0793801
PWY-5862	Cofactor, Prosthetic Group, Electron Carrier, and Vitamin Biosynthesis	superpathway of demethylmenaquinol-9 biosynthesis	0.00258065	0.291302	0.241778	0.0793801
PWY-5863	Cofactor, Prosthetic Group, Electron Carrier, and Vitamin Biosynthesis	superpathway of phylloquinol biosynthesis	0.00354839	0.292515	0.193487	0.0736788
PWY-5920	Cofactor, Prosthetic Group, Electron Carrier, and Vitamin Biosynthesis	superpathway of heme biosynthesis from glycine	0.195161	0.0985154	0.0492631	0.3298
PWY-7376	Cofactor, Prosthetic Group, Electron Carrier, and Vitamin Biosynthesis	cob(II)yrinate a,c-diamide biosynthesis II (late cobalt incorporation)	0.0622581	0.039103	0.00680609	0.0236825
PWY-5529	Cofactor, Prosthetic Group, Electron Carrier, and Vitamin Biosynthesis	superpathway of bacteriochlorophyll a biosynthesis	0	0.0236437	0	0
PWY-5531	Cofactor, Prosthetic Group, Electron Carrier, and Vitamin Biosynthesis	chlorophyllide a biosynthesis II (anaerobic)	0.0190323	0.0194	0	0
PWY-7159	Cofactor, Prosthetic Group, Electron Carrier, and Vitamin Biosynthesis	chlorophyllide a biosynthesis III (aerobic, light independent)	0.0190323	0.0194	0	0
NADSYN-PWY	Cofactor, Prosthetic Group, Electron Carrier, and Vitamin Biosynthesis	NAD biosynthesis II (from tryptophan)	0	0.0166718	0	0.273664
CHLOROPHYLL-SYN	Cofactor, Prosthetic Group, Electron Carrier, and Vitamin Biosynthesis	chlorophyllide a biosynthesis I (aerobic, light-dependent)	0	0.0160656	0	0
PWY-7374	Cofactor, Prosthetic Group, Electron Carrier, and Vitamin Biosynthesis	1,4-dihydroxy-6-naphthoate biosynthesis I	0.00612904	0	0	0
PWY-7371	Cofactor, Prosthetic Group, Electron Carrier, and Vitamin Biosynthesis	1,4-dihydroxy-6-naphthoate biosynthesis II	0.00612904	0	0	0
P221-PWY	Degradation/Utilization/Assimilation - Other	octane oxidation	0.777743	0.198546	0.0881551	0.578904
P621-PWY	Degradation/Utilization/Assimilation - Other	nylon-6 oligomer degradation	0.0312903	0	0	0
PWY-5741	ethylmalonyl-CoA pathway	ethylmalonyl-CoA pathway	0.013871	0.0175812	0	0
PWY-7663	Fatty Acid and Lipid Biosynthesis	gondoate biosynthesis (anaerobic)	0.837097	0.567752	0.812842	0.61706
FASYN-ELONG-PWY	Fatty Acid and Lipid Biosynthesis	fatty acid elongation -- saturated	0.809033	0.547139	0.778811	0.600833
PWY-5989	Fatty Acid and Lipid Biosynthesis	stearate biosynthesis II (bacteria and plants)	0.749678	0.476208	0.765523	0.613112
PWY-7664	Fatty Acid and Lipid Biosynthesis	oleate biosynthesis IV (anaerobic)	0.763872	0.515311	0.760986	0.581097
PWYG-321	Fatty Acid and Lipid Biosynthesis	mycolate biosynthesis	0.802581	0.533196	0.759689	0.608288
PWY-6282	Fatty Acid and Lipid Biosynthesis	palmitoleate biosynthesis I (from (5Z)-dodec-5-enoate)	0.756452	0.498033	0.758069	0.575835
PWY-5973	Fatty Acid and Lipid Biosynthesis	cis-vaccenate biosynthesis	0.46	0.478633	0.754504	0.493823
PWY0-862	Fatty Acid and Lipid Biosynthesis	(5Z)-dodec-5-enoate biosynthesis	0.730968	0.503489	0.738299	0.556538
PWY4FS-7	Fatty Acid and Lipid Biosynthesis	phosphatidylglycerol biosynthesis I (plastidic)	0.704839	0.541077	0.544487	0.549959
PWY4FS-8	Fatty Acid and Lipid Biosynthesis	phosphatidylglycerol biosynthesis II (non-plastidic)	0.704839	0.541077	0.544487	0.549959
PHOSLIPSYN-PWY	Fatty Acid and Lipid Biosynthesis	superpathway of phospholipid biosynthesis I (bacteria)	0.71871	0.58503	0.52731	0.582413
PWY-5667	Fatty Acid and Lipid Biosynthesis	CDP-diacylglycerol biosynthesis I	0.679033	0.552292	0.493928	0.603026
PWY0-1319	Fatty Acid and Lipid Biosynthesis	CDP-diacylglycerol biosynthesis II	0.679033	0.552292	0.493928	0.603026
FASYN-INITIAL-PWY	Fatty Acid and Lipid Biosynthesis	superpathway of fatty acid biosynthesis initiation (E. coli)	0.376129	0.445896	0.283587	0.617937
PWY-7094	Fatty Acid and Lipid Biosynthesis	fatty acid salvage	0.900646	0.458021	0.240806	0.998172
LPSSYN-PWY	Fatty Acid and Lipid Biosynthesis	superpathway of lipopolysaccharide biosynthesis	0.00967743	0.348593	0.233028	0.16797
PWY-5971	Fatty Acid and Lipid Biosynthesis	palmitate biosynthesis II (bacteria and plants)	0.309355	0.320402	0	0.606534
FAO-PWY	Fatty Acid and Lipid Degradation	fatty acid &beta;-oxidation I	0.859678	0.704764	0.779459	0.931949
PWY-7111	Fermentation	pyruvate fermentation to isobutanol (engineered)	1.00936	0.71992	0.933083	0.875812
P161-PWY	Fermentation	acetylene degradation	0.0293549	0.568964	0.657274	0.497332
FERMENTATION-PWY	Fermentation	mixed acid fermentation	0.133226	0.61322	0.591806	0.487245
P461-PWY	Fermentation	hexitol fermentation to lactate, formate, ethanol and acetate	0.00483871	0.431043	0.481612	0.10701
PWY-5100	Fermentation	pyruvate fermentation to acetate and lactate II	0.01	0.300093	0.420681	0.100431
PWY-5676	Fermentation	acetyl-CoA fermentation to butanoate II	0.0664517	0.0754779	0.3779	0.425407
PWY-5022	Fermentation	4-aminobutanoate degradation V	0.101936	0.0797217	0.364288	0.26577
ANAEROFRUCAT-PWY	Fermentation	homolactic fermentation	0.252903	0.44044	0.259928	0.358745
P108-PWY	Fermentation	pyruvate fermentation to propanoate I	0.241936	0.104275	0.0408365	0.338571
PWY-6588	Fermentation	pyruvate fermentation to acetone	0.0329033	0.137012	0.00615789	0.267963
PWY-6590	Fermentation	superpathway of Clostridium acetobutylicum acidogenic fermentation	0	0.0197031	0.00615789	0.0385936
P124-PWY	Fermentation	Bifidobacterium shunt	0.0241936	0.0336468	0.00518559	0
CENTFERM-PWY	Fermentation	pyruvate fermentation to butanoate	0	0.0154593	0.00453739	0.0306995
PWY-7003	Fermentation	glycerol degradation to butanol	0.00806452	0.0472874	0	0.0877128
P122-PWY	Fermentation	heterolactic fermentation	0.0183871	0.0300093	0	0
P125-PWY	Fermentation	superpathway of (R,R)-butanediol biosynthesis	0	0.0294031	0	0.0184197
PWY-6396	Fermentation	superpathway of 2,3-butanediol biosynthesis	0	0.0224312	0	0.0209853
P163-PWY	Fermentation	L-lysine fermentation to acetate and butanoate	0.0509678	0	0	0
GLYCOGENSYNTH-PWY	Glycan Biosynthesis	glycogen biosynthesis I (from ADP-D-Glucose)	0.115161	0.328284	0.392485	0.120167
GLYCOLYSIS	Glycolysis	glycolysis I (from glucose 6-phosphate)	0.364839	0.495911	0.507864	0.483736
PWY-5484	Glycolysis	glycolysis II (from fructose 6-phosphate)	0.283871	0.484696	0.478047	0.460931
ANAGLYCOLYSIS-PWY	Glycolysis	glycolysis III (from glucose)	0.251936	0.444986	0.265762	0.40611
GLYOXYLATE-BYPASS	glyoxylate cycle	glyoxylate cycle	0.586981	0.428921	0.460383	0.557853
SULFATE-CYS-PWY	Inorganic Nutrient Metabolism	superpathway of sulfate assimilation and cysteine biosynthesis	0.810323	0.504096	0.540922	0.619691
SO4ASSIM-PWY	Inorganic Nutrient Metabolism	sulfate reduction I (assimilatory)	0.775485	0.523496	0.501382	0.594254
PWY0-1533	Inorganic Nutrient Metabolism	methylphosphonate degradation I	0.0719355	0.344652	0.413227	0.129376
PWY-4984	Inorganic Nutrient Metabolism	urea cycle	0.0358065	0.0494093	0.03241	0.177618
DENITRIFICATION-PWY	Inorganic Nutrient Metabolism	nitrate reduction I (denitrification)	0	0	0.0016205	0
PWY490-3	Inorganic Nutrient Metabolism	nitrate reduction VI (assimilatory)	0.0235484	0.0136406	0	0.0149112
PWY-5304	Inorganic Nutrient Metabolism	superpathway of sulfur oxidation (Acidianus ambivalens)	0	0.0124281	0	0.0201739
PWY-6876	isopropanol biosynthesis (engineered)	isopropanol biosynthesis	0.00483871	0	0	0.0977998
PPGPPMET-PWY	Metabolic Regulator Biosynthesis	ppGpp biosynthesis	0.56742	0.406187	0.51305	0.350821
PWY-7007	methyl ketone biosynthesis (engineered)	methyl ketone biosynthesis	0	0	0	0.0105255
PWY-6728	methylaspartate cycle	methylaspartate cycle	0	0.0748717	0	0
PWY-6700	Nucleic Acid Processing	queuosine biosynthesis	0.602904	0.393264	0.382677	0.430056
PWY0-1479	Nucleic Acid Processing	tRNA processing	0.027742	0.364355	0.381141	0.395146
PWY-6609	Nucleoside and Nucleotide Biosynthesis	adenine and adenosine salvage III	0.140645	0.336771	0.585972	0.147358
PWY-7219	Nucleoside and Nucleotide Biosynthesis	adenosine ribonucleotides de novo biosynthesis	0.697743	0.481664	0.551942	0.515313
PWY-7229	Nucleoside and Nucleotide Biosynthesis	superpathway of adenosine nucleotides de novo biosynthesis I	0.725484	0.516221	0.546108	0.548644
PWY-6126	Nucleoside and Nucleotide Biosynthesis	superpathway of adenosine nucleotides de novo biosynthesis II	0.703872	0.494093	0.51467	0.528031
PWY-7220	Nucleoside and Nucleotide Biosynthesis	adenosine deoxyribonucleotides de novo biosynthesis II	0.712581	0.51228	0.47675	0.545574
PWY-7222	Nucleoside and Nucleotide Biosynthesis	guanosine deoxyribonucleotides de novo biosynthesis II	0.712581	0.51228	0.47675	0.545574
PWY-841	Nucleoside and Nucleotide Biosynthesis	superpathway of purine nucleotides de novo biosynthesis I	0.677097	0.456505	0.461518	0.493823
PWY0-162	Nucleoside and Nucleotide Biosynthesis	superpathway of pyrimidine ribonucleotides de novo biosynthesis	0.714194	0.458324	0.45536	0.519698
PWY-5686	Nucleoside and Nucleotide Biosynthesis	UMP biosynthesis	0.713226	0.451655	0.453739	0.521891
PWY-6123	Nucleoside and Nucleotide Biosynthesis	inosine-5'-phosphate biosynthesis I	0.599355	0.394668	0.440451	0.431547
DENOVOPURINE2-PWY	Nucleoside and Nucleotide Biosynthesis	superpathway of purine nucleotides de novo biosynthesis II	0.0525807	0.42589	0.438507	0.323222
PWY-7208	Nucleoside and Nucleotide Biosynthesis	superpathway of pyrimidine nucleobases salvage	0.682259	0.458324	0.438183	0.539434
PWY-7228	Nucleoside and Nucleotide Biosynthesis	superpathway of guanosine nucleotides de novo biosynthesis I	0.705484	0.461658	0.428784	0.522768
PWY-6121	Nucleoside and Nucleotide Biosynthesis	5-aminoimidazole ribonucleotide biosynthesis I	0.676775	0.461052	0.428136	0.474088
PWY-6125	Nucleoside and Nucleotide Biosynthesis	superpathway of guanosine nucleotides de novo biosynthesis II	0.687743	0.450443	0.421654	0.50698
PWY-7234	Nucleoside and Nucleotide Biosynthesis	inosine-5'-phosphate biosynthesis III	0.598065	0.394668	0.41031	0.431547
PWY-7196	Nucleoside and Nucleotide Biosynthesis	superpathway of pyrimidine ribonucleosides salvage	0.114065	0.388302	0.391836	0.235947
PWY-6122	Nucleoside and Nucleotide Biosynthesis	5-aminoimidazole ribonucleotide biosynthesis II	0.621936	0.42104	0.389244	0.441634
PWY-6277	Nucleoside and Nucleotide Biosynthesis	superpathway of 5-aminoimidazole ribonucleotide biosynthesis	0.621936	0.42104	0.389244	0.441634
PWY-7221	Nucleoside and Nucleotide Biosynthesis	guanosine ribonucleotides de novo biosynthesis	0.670323	0.413158	0.387947	0.481543
PWY-7197	Nucleoside and Nucleotide Biosynthesis	pyrimidine deoxyribonucleotide phosphorylation	0.596855	0.393264	0.382677	0.4276
PWY-7211	Nucleoside and Nucleotide Biosynthesis	superpathway of pyrimidine deoxyribonucleotides de novo biosynthesis	0.679678	0.456202	0.370122	0.504787
PWY-7200	Nucleoside and Nucleotide Biosynthesis	superpathway of pyrimidine deoxyribonucleoside salvage	0.152903	0.356474	0.364612	0.174987
PWY-7199	Nucleoside and Nucleotide Biosynthesis	pyrimidine deoxyribonucleosides salvage	0.0770968	0.322827	0.342897	0.103501
PWY-7184	Nucleoside and Nucleotide Biosynthesis	pyrimidine deoxyribonucleotides de novo biosynthesis I	0.66742	0.456808	0.31146	0.496016
PWY0-166	Nucleoside and Nucleotide Biosynthesis	superpathway of pyrimidine deoxyribonucleotides de novo biosynthesis (E. coli)	0.62613	0.414674	0.302709	0.454791
PWY-7187	Nucleoside and Nucleotide Biosynthesis	pyrimidine deoxyribonucleotides de novo biosynthesis II	0.0458065	0.36769	0.281318	0.283312
SALVADEHYPOX-PWY	Nucleoside and Nucleotide Degradation	adenosine nucleotides degradation II	0.417097	0.579574	0.756773	0.533732
PWY-6608	Nucleoside and Nucleotide Degradation	guanosine nucleotides degradation III	0.426129	0.498033	0.739271	0.50084
PWY-5695	Nucleoside and Nucleotide Degradation	inosine 5'-phosphate degradation	0.452581	0.561083	0.730845	0.53461
PWY-6353	Nucleoside and Nucleotide Degradation	purine nucleotides degradation II (aerobic)	0.209032	0.474693	0.725659	0.231123
PWY0-1296	Nucleoside and Nucleotide Degradation	purine ribonucleosides degradation	0.0309678	0.307974	0.477399	0.0933001
PWY0-1297	Nucleoside and Nucleotide Degradation	superpathway of purine deoxyribonucleosides degradation	0.0345162	0.341015	0.440451	0.120605
PWY0-1298	Nucleoside and Nucleotide Degradation	superpathway of pyrimidine deoxyribonucleosides degradation	0.0261291	0.326162	0.379521	0.112272
NONOXIPENT-PWY	Pentose Phosphate Pathways	pentose phosphate pathway (non-oxidative branch)	0.640646	0.583817	0.784969	0.527154
PENTOSE-P-PWY	Pentose Phosphate Pathways	pentose phosphate pathway	0.214194	0.39679	0.457953	0.258753
PWY-181	Photosynthesis	photorespiration	0.104839	0.0885123	0.238861	0.0245596
PWY-6737	Polymeric Compound Degradation	starch degradation V	0.171936	0.377693	0.434293	0.348658
GLYCOCAT-PWY	Polymeric Compound Degradation	glycogen degradation I (bacterial)	0.146129	0.411643	0.383734	0.206564
PWY-6906	Polymeric Compound Degradation	chitin derivatives degradation	0	0.00788123	0.308219	0.00789415
PWY-6731	Polymeric Compound Degradation	starch degradation III	0.0141936	0.0218249	0	0
PWY-3781	Respiration	aerobic respiration I (cytochrome c)	1.19	0.538349	0.986883	1.29245
NONMEVIPP-PWY	Secondary Metabolite Biosynthesis	methylerythritol phosphate pathway I	0.515162	0.377087	0.380817	0.413127
PWY-7560	Secondary Metabolite Biosynthesis	methylerythritol phosphate pathway II	0.515162	0.377087	0.380817	0.413127
PWY-6703	Secondary Metabolite Biosynthesis	preQ0 biosynthesis	0.570968	0.387696	0.373363	0.455229
PWY-5121	Secondary Metabolite Biosynthesis	superpathway of geranylgeranyl diphosphate biosynthesis II (via MEP)	0.242258	0.36284	0.368825	0.230246
AEROBACTINSYN-PWY	Secondary Metabolite Biosynthesis	aerobactin biosynthesis	0	0	0.238861	0
ENTBACSYN-PWY	Secondary Metabolite Biosynthesis	enterobactin biosynthesis	0.0116129	0.354959	0.218443	0.169724
PWY-7392	Secondary Metabolite Biosynthesis	taxadiene biosynthesis (engineered)	0.145161	0.17945	0.00810249	0.116219
PWY-5910	Secondary Metabolite Biosynthesis	superpathway of geranylgeranyldiphosphate biosynthesis I (via mevalonate)	0.0109678	0.0112156	0	0.00920984
PWY-922	Secondary Metabolite Biosynthesis	mevalonate pathway I	0.00774194	0.00818436	0	0.00701702
PWY-7391	Secondary Metabolite Biosynthesis	isoprene biosynthesis II (engineered)	0	0.00666873	0	0
PWY-7242	Secondary Metabolite Degradation	D-fructuronate degradation	0.0551613	0.341991	0.764875	0.171917
PWY0-1261	Secondary Metabolite Degradation	anhydromuropeptides recycling	0.14129	0.581695	0.50916	0.332432
GLUCUROCAT-PWY	Secondary Metabolite Degradation	superpathway of &beta;-D-glucuronide and D-glucuronate degradation	0.0412904	0.307974	0.474482	0.0964841
HEXITOLDEGSUPER-PWY	Secondary Metabolite Degradation	superpathway of hexitol degradation (bacteria)	0.0112903	0.42983	0.29331	0.183758
GALACTUROCAT-PWY	Secondary Metabolite Degradation	D-galacturonate degradation I	0.0441936	0.288271	0.197377	0.0973612
PWY-6507	Secondary Metabolite Degradation	4-deoxy-L-threo-hex-4-enopyranuronate degradation	0.0154839	0.299487	0.15654	0.102624
GLUCARDEG-PWY	Secondary Metabolite Degradation	D-glucarate degradation I	0.00451613	0.298577	0.110518	0.105694
GALACTARDEG-PWY	Secondary Metabolite Degradation	D-galactarate degradation I	0.00451613	0.298577	0.10987	0.099554
PWY-7446	Secondary Metabolite Degradation	sulfoglycolysis	0.00241936	0.255988	0.0884792	0.0576712
KETOGLUCONMET-PWY	Secondary Metabolite Degradation	ketogluconate metabolism	0.0680646	0	0.0304654	0.0048242
PWY-7237	Secondary Metabolite Degradation	myo-, chiro- and scillo-inositol degradation	0.0548388	0.0122462	0.0149637	0.0277172
P562-PWY	Secondary Metabolite Degradation	myo-inositol degradation I	0.0325807	0.00666873	0.0149637	0.0162269
DHGLUCONATE-PYR-CAT-PWY	Secondary Metabolite Degradation	glucose degradation (oxidative)	0.0516129	0.0118218	0	0.0328923
ALL-CHORISMATE-PWY	superpathway of chorismate metabolism	superpathway of chorismate metabolism	0.00903227	0.386787	0.329609	0.18025
GLUCARGALACTSUPER-PWY	superpathway of D-glucarate and D-galactarate degradation	superpathway of D-glucarate and D-galactarate degradation	0.00451613	0.298577	0.10987	0.099554
FUC-RHAMCAT-PWY	superpathway of fucose and rhamnose degradation	superpathway of fucose and rhamnose degradation	0.00387097	0.260687	0.104036	0.0675389
GLYCOLYSIS-E-D	superpathway of glycolysis and the Entner-Doudoroff pathway	superpathway of glycolysis and Entner-Doudoroff	0.198387	0.416493	0.471565	0.392953
GLYCOLYSIS-TCA-GLYOX-BYPASS	superpathway of glycolysis, pyruvate dehydrogenase, TCA, and glyoxylate bypass	superpathway of glycolysis, pyruvate dehydrogenase, TCA, and glyoxylate bypass	0.483871	0.502277	0.420033	0.53461
GALACT-GLUCUROCAT-PWY	superpathway of hexuronide and hexuronate degradation	superpathway of hexuronide and hexuronate degradation	0.0222581	0.292818	0.250529	0.0842043
PRPP-PWY	superpathway of histidine, purine, and pyrimidine biosynthesis	superpathway of histidine, purine, and pyrimidine biosynthesis	0.0606452	0.424677	0.435914	0.296908
MET-SAM-PWY	superpathway of S-adenosyl-L-methionine biosynthesis	superpathway of S-adenosyl-L-methionine biosynthesis	0.185484	0.413462	0.473185	0.211388
PWY-6969	TCA cycle	TCA cycle V (2-oxoglutarate:ferredoxin oxidoreductase)	0.804517	0.533196	0.528606	0.652583
P105-PWY	TCA cycle	TCA cycle IV (2-oxoglutarate decarboxylase)	0.764517	0.525011	0.528606	0.65039
TCA	TCA cycle	TCA cycle I (prokaryotic)	0.876775	0.56563	0.517911	0.681967
TCA-GLYOX-BYPASS	TCA cycle	superpathway of glyoxylate bypass and TCA	0.725807	0.515918	0.509485	0.599956
PWY-5913	TCA cycle	TCA cycle VI (obligate autotrophs)	0.653549	0.486818	0.440775	0.562678
PWY-7254	TCA cycle	TCA cycle VII (acetate-producers)	0.720968	0.506218	0.198025	0.591184
REDCITCYC	TCA cycle	TCA cycle VIII (helicobacter)	0.755807	0.419524	0.156864	0.625831
